# Supplementary material for: Development and clinical application of loop-mediated isothermal amplification combined with lateral flow assay for rapid diagnosis of SARS-CoV-2
Source: BMC Infect Dis. 2024 Jan 15;24:81. doi: 10.1186/s12879-023-08924-3 (PMC10788970; doi:10.1186/s12879-023-08924-3)
Supplement: Supplementary file 1 — Additional file 1. [file 12879_2023_8924_MOESM1_ESM.xlsx]

## Sheet: Sheet1
The results of qPCR
Test	Sample	Dye	Target	Ct	Rn
2019daancov	001	Fam	N	NoCt	0.000
2019daancov	001	VIC	ORF1ab	NoCt	0.000
2019daancov	001	CY5	IC	18.84	1.954
2019daancov	002	Fam	N	NoCt	0.000
2019daancov	002	VIC	ORF1ab	NoCt	0.000
2019daancov	002	CY5	IC	18.18	1.943
2019daancov	003	Fam	N	NoCt	0.000
2019daancov	003	VIC	ORF1ab	NoCt	0.000
2019daancov	003	CY5	IC	18.41	1.925
2019daancov	004	Fam	N	NoCt	0.000
2019daancov	004	VIC	N	NoCt	0.000
2019daancov	004	CY5	IC	16.56	1.981
2019daancov	005	Fam	N	NoCt	0.000
2019daancov	005	VIC	ORF1ab	NoCt	0.000
2019daancov	005	CY5	IC	18.56	1.942
2019daancov	006	Fam	N	NoCt	0.000
2019daancov	006	VIC	ORF1ab	NoCt	0.000
2019daancov	006	CY5	IC	16.20	1.981
2019daancov	007	Fam	N	NoCt	0.000
2019daancov	007	VIC	ORF1ab	NoCt	0.000
2019daancov	007	CY5	IC	16.77	1.961
2019daancov	008	Fam	N	NoCt	0.000
2019daancov	008	VIC	ORF1ab	NoCt	0.000
2019daancov	008	CY5	IC	17.40	1.978
2019daancov	009	Fam	N	NoCt	0.000
2019daancov	009	VIC	ORF1ab	NoCt	0.000
2019daancov	009	CY5	IC	18.41	1.933
2019daancov	010	Fam	N	NoCt	0.000
2019daancov	010	VIC	ORF1ab	NoCt	0.000
2019daancov	010	CY5	IC	21.25	1.786
2019daancov	011	Fam	N	NoCt	0.000
2019daancov	011	VIC	ORF1ab	NoCt	0.000
2019daancov	011	CY5	IC	19.53	1.846
2019daancov	012	Fam	N	NoCt	0.000
2019daancov	012	VIC	ORF1ab	NoCt	0.000
2019daancov	012	CY5	IC	22.95	1.638
2019daancov	013	Fam	N	NoCt	0.000
2019daancov	013	VIC	ORF1ab	NoCt	0.000
2019daancov	013	CY5	IC	19.09	1.872
2019daancov	014	Fam	N	NoCt	0.000
2019daancov	014	VIC	ORF1ab	NoCt	0.000
2019daancov	014	CY5	IC	16.12	1.920
2019daancov	015	Fam	N	NoCt	0.000
2019daancov	015	VIC	ORF1ab	NoCt	0.000
2019daancov	015	CY5	IC	23.38	1.676
2019daancov	016	Fam	N	NoCt	0.000
2019daancov	016	VIC	ORF1ab	NoCt	0.000
2019daancov	016	CY5	IC	19.15	1.900
2019daancov	017	Fam	N	NoCt	0.000
2019daancov	017	VIC	ORF1ab	NoCt	0.000
2019daancov	017	CY5	IC	19.64	1.901
2019daancov	018	Fam	N	NoCt	0.000
2019daancov	018	VIC	ORF1ab	NoCt	0.000
2019daancov	018	CY5	IC	18.75	1.865
2019daancov	019	Fam	N	NoCt	0.000
2019daancov	019	VIC	ORF1ab	NoCt	0.000
2019daancov	019	CY5	IC	21.90	1.723
2019daancov	020	Fam	N	NoCt	0.000
2019daancov	020	VIC	ORF1ab	NoCt	0.000
2019daancov	020	CY5	IC	22.38	1.713
2019daancov	021	Fam	N	NoCt	0.000
2019daancov	021	VIC	ORF1ab	NoCt	0.000
2019daancov	021	CY5	IC	26.26	1.292
2019daancov	022	Fam	N	NoCt	0.000
2019daancov	022	VIC	ORF1ab	NoCt	0.000
2019daancov	022	CY5	IC	16.07	1.928
2019daancov	023	Fam	N	NoCt	0.000
2019daancov	023	VIC	ORF1ab	NoCt	0.000
2019daancov	023	CY5	IC	17.51	1.924
2019daancov	024	Fam	N	NoCt	0.000
2019daancov	024	VIC	ORF1ab	NoCt	0.000
2019daancov	024	CY5	IC	26.29	1.344
2019daancov	025	Fam	N	NoCt	0.000
2019daancov	025	VIC	ORF1ab	NoCt	0.000
2019daancov	025	CY5	IC	22.64	1.823
2019daancov	026	Fam	N	NoCt	0.000
2019daancov	026	VIC	ORF1ab	NoCt	0.000
2019daancov	026	CY5	IC	NoCt	0.000
2019daancov	027	Fam	N	NoCt	0.000
2019daancov	027	VIC	ORF1ab	NoCt	0.000
2019daancov	027	CY5	IC	21.99	1.757
2019daancov	028	Fam	N	NoCt	0.000
2019daancov	028	VIC	ORF1ab	NoCt	0.000
2019daancov	028	CY5	IC	22.88	1.687
2019daancov	029	Fam	N	NoCt	0.000
2019daancov	029	VIC	ORF1ab	NoCt	0.000
2019daancov	029	CY5	IC	23.95	1.594
2019daancov	030	Fam	N	NoCt	0.000
2019daancov	030	VIC	ORF1ab	NoCt	0.000
2019daancov	030	CY5	IC	18.03	1.917
2019daancov	031	Fam	N	NoCt	0.000
2019daancov	031	VIC	ORF1ab	NoCt	0.000
2019daancov	031	CY5	IC	18.32	1.920
2019daancov	032	Fam	N	NoCt	0.000
2019daancov	032	VIC	ORF1ab	NoCt	0.000
2019daancov	032	CY5	IC	16.71	1.939
2019daancov	033	Fam	N	NoCt	0.000
2019daancov	033	VIC	ORF1ab	NoCt	0.000
2019daancov	033	CY5	IC	21.32	1.847
2019daancov	034	Fam	N	NoCt	0.000
2019daancov	034	VIC	ORF1ab	NoCt	0.000
2019daancov	034	CY5	IC	22.83	1.739
2019daancov	035	Fam	N	NoCt	0.000
2019daancov	035	VIC	ORF1ab	NoCt	0.000
2019daancov	035	CY5	IC	20.79	1.842
2019daancov	036	Fam	N	NoCt	0.000
2019daancov	036	VIC	ORF1ab	NoCt	0.000
2019daancov	036	CY5	IC	22.57	1.763
2019daancov	037	Fam	N	NoCt	0.000
2019daancov	037	VIC	ORF1ab	NoCt	0.000
2019daancov	037	CY5	IC	NoCt	0.000
2019daancov	038	Fam	N	NoCt	0.000
2019daancov	038	VIC	ORF1ab	NoCt	0.000
2019daancov	038	CY5	IC	27.68	0.952
2019daancov	039	Fam	N	NoCt	0.000
2019daancov	039	VIC	ORF1ab	NoCt	0.000
2019daancov	039	CY5	IC	15.24	1.954
2019daancov	040	Fam	N	NoCt	0.000
2019daancov	040	VIC	ORF1ab	NoCt	0.000
2019daancov	040	CY5	IC	22.64	1.782
2019daancov	041	Fam	N	NoCt	0.000
2019daancov	041	VIC	ORF1ab	NoCt	0.000
2019daancov	041	CY5	IC	16.70	1.929
2019daancov	042	Fam	N	NoCt	0.000
2019daancov	042	VIC	ORF1ab	NoCt	0.000
2019daancov	042	CY5	IC	14.46	1.945
2019daancov	043	Fam	N	NoCt	0.000
2019daancov	043	VIC	ORF1ab	NoCt	0.000
2019daancov	043	CY5	IC	20.25	1.862
2019daancov	044	Fam	N	NoCt	0.000
2019daancov	044	VIC	ORF1ab	NoCt	0.000
2019daancov	044	CY5	IC	22.45	1.701
2019daancov	045	Fam	N	NoCt	0.000
2019daancov	045	VIC	ORF1ab	NoCt	0.000
2019daancov	045	CY5	IC	17.05	1.877
2019daancov	046	Fam	N	NoCt	0.000
2019daancov	046	VIC	ORF1ab	NoCt	0.000
2019daancov	046	CY5	IC	16.50	1.870
2019daancov	047	Fam	N	NoCt	0.000
2019daancov	047	VIC	ORF1ab	NoCt	0.000
2019daancov	047	CY5	IC	19.01	1.863
2019daancov	048	Fam	N	NoCt	0.000
2019daancov	048	VIC	ORF1ab	NoCt	0.000
2019daancov	048	CY5	IC	20.86	1.754
2019daancov	049	Fam	N	NoCt	0.000
2019daancov	049	VIC	ORF1ab	NoCt	0.000
2019daancov	049	CY5	IC	19.06	1.869
2019daancov	050	Fam	N	NoCt	0.000
2019daancov	050	VIC	ORF1ab	NoCt	0.000
2019daancov	050	CY5	IC	17.45	1.877
2019daancov	051	Fam	N	NoCt	0.000
2019daancov	051	VIC	ORF1ab	NoCt	0.000
2019daancov	051	CY5	IC	22.15	1.815
2019daancov	052	Fam	N	NoCt	0.000
2019daancov	052	VIC	ORF1ab	NoCt	0.000
2019daancov	052	CY5	IC	16.62	1.811
2019daancov	053	Fam	N	NoCt	0.000
2019daancov	053	VIC	ORF1ab	NoCt	0.000
2019daancov	053	CY5	IC	20.40	1.838
2019daancov	054	Fam	N	NoCt	0.000
2019daancov	054	VIC	ORF1ab	NoCt	0.000
2019daancov	054	CY5	IC	24.94	1.454
2019daancov	055	Fam	N	NoCt	0.000
2019daancov	055	VIC	ORF1ab	NoCt	0.000
2019daancov	055	CY5	IC	23.50	1.621
2019daancov	056	Fam	N	NoCt	0.000
2019daancov	056	VIC	ORF1ab	NoCt	0.000
2019daancov	056	CY5	IC	23.79	1.575
2019daancov	057	Fam	N	NoCt	0.000
2019daancov	057	VIC	ORF1ab	NoCt	0.000
2019daancov	057	CY5	IC	18.77	1.837
2019daancov	058	Fam	N	NoCt	0.000
2019daancov	058	VIC	ORF1ab	NoCt	0.000
2019daancov	058	CY5	IC	18.86	1.855
2019daancov	059	Fam	N	NoCt	0.000
2019daancov	059	VIC	ORF1ab	NoCt	0.000
2019daancov	059	CY5	IC	18.84	1.857
2019daancov	060	Fam	N	NoCt	0.000
2019daancov	060	VIC	ORF1ab	NoCt	0.000
2019daancov	060	CY5	IC	20.47	1.827
2019daancov	061	Fam	N	NoCt	0.000
2019daancov	061	VIC	ORF1ab	NoCt	0.000
2019daancov	061	CY5	IC	23.17	1.675
2019daancov	062	Fam	N	NoCt	0.000
2019daancov	062	VIC	ORF1ab	NoCt	0.000
2019daancov	062	CY5	IC	NoCt	0.000
2019daancov	063	Fam	N	NoCt	0.000
2019daancov	063	VIC	ORF1ab	NoCt	0.000
2019daancov	063	CY5	IC	20.00	1.785
2019daancov	064	Fam	N	NoCt	0.000
2019daancov	064	VIC	ORF1ab	NoCt	0.000
2019daancov	064	CY5	IC	25.88	1.176
2019daancov	065	Fam	N	NoCt	0.000
2019daancov	065	VIC	ORF1ab	NoCt	0.000
2019daancov	065	CY5	IC	25.06	1.441
2019daancov	066	Fam	N	NoCt	0.000
2019daancov	066	VIC	ORF1ab	NoCt	0.000
2019daancov	066	CY5	IC	18.29	1.857
2019daancov	067	Fam	N	NoCt	0.000
2019daancov	067	VIC	ORF1ab	NoCt	0.000
2019daancov	067	CY5	IC	16.55	1.875
2019daancov	068	Fam	N	NoCt	0.000
2019daancov	068	VIC	ORF1ab	NoCt	0.000
2019daancov	068	CY5	IC	18.71	1.853
2019daancov	069	Fam	N	NoCt	0.000
2019daancov	069	VIC	ORF1ab	NoCt	0.000
2019daancov	069	CY5	IC	18.14	1.832
2019daancov	070	Fam	N	NoCt	0.000
2019daancov	070	VIC	ORF1ab	NoCt	0.000
2019daancov	070	CY5	IC	17.41	1.820
2019daancov	071	Fam	N	NoCt	0.000
2019daancov	071	VIC	ORF1ab	NoCt	0.000
2019daancov	071	CY5	IC	19.56	1.835
2019daancov	072	Fam	N	NoCt	0.000
2019daancov	072	VIC	ORF1ab	NoCt	0.000
2019daancov	072	CY5	IC	24.38	1.573
2019daancov	073	Fam	N	NoCt	0.000
2019daancov	073	VIC	ORF1ab	NoCt	0.000
2019daancov	073	CY5	IC	18.34	1.855
2019daancov	074	Fam	N	NoCt	0.000
2019daancov	074	VIC	ORF1ab	NoCt	0.000
2019daancov	074	CY5	IC	20.01	1.822
2019daancov	075	Fam	N	NoCt	0.000
2019daancov	075	VIC	ORF1ab	NoCt	0.000
2019daancov	075	CY5	IC	17.26	1.878
2019daancov	076	Fam	N	NoCt	0.000
2019daancov	076	VIC	ORF1ab	NoCt	0.000
2019daancov	076	CY5	IC	18.32	1.874
2019daancov	077	Fam	N	NoCt	0.000
2019daancov	077	VIC	ORF1ab	NoCt	0.000
2019daancov	077	CY5	IC	19.12	1.815
2019daancov	078	Fam	N	NoCt	0.000
2019daancov	078	VIC	ORF1ab	NoCt	0.000
2019daancov	078	CY5	IC	22.02	1.763
2019daancov	079	Fam	N	NoCt	0.000
2019daancov	079	VIC	ORF1ab	NoCt	0.000
2019daancov	079	CY5	IC	16.67	1.836
2019daancov	080	Fam	N	NoCt	0.000
2019daancov	080	VIC	ORF1ab	NoCt	0.000
2019daancov	080	CY5	IC	19.93	1.806
2019daancov	081	Fam	N	NoCt	0.000
2019daancov	081	VIC	ORF1ab	NoCt	0.000
2019daancov	081	CY5	IC	19.97	1.844
2019daancov	082	Fam	N	NoCt	0.000
2019daancov	082	VIC	ORF1ab	NoCt	0.000
2019daancov	082	CY5	IC	18.69	1.846
2019daancov	083	Fam	N	NoCt	0.000
2019daancov	083	VIC	ORF1ab	NoCt	0.000
2019daancov	083	CY5	IC	16.07	1.890
2019daancov	084	Fam	N	NoCt	0.000
2019daancov	084	VIC	ORF1ab	NoCt	0.000
2019daancov	084	CY5	IC	18.24	1.851
2019daancov	085	Fam	N	NoCt	0.000
2019daancov	085	VIC	ORF1ab	NoCt	0.000
2019daancov	085	CY5	IC	18.18	1.812
2019daancov	086	Fam	N	NoCt	0.000
2019daancov	086	VIC	ORF1ab	NoCt	0.000
2019daancov	086	CY5	IC	18.82	1.841
2019daancov	087	Fam	N	NoCt	0.000
2019daancov	087	VIC	ORF1ab	NoCt	0.000
2019daancov	087	CY5	IC	16.33	1.989
2019daancov	088	Fam	N	NoCt	0.000
2019daancov	088	VIC	ORF1ab	NoCt	0.000
2019daancov	088	CY5	IC	17.30	1.927
2019daancov	089	Fam	N	NoCt	0.000
2019daancov	089	VIC	ORF1ab	NoCt	0.000
2019daancov	089	CY5	IC	18.26	1.953
2019daancov	090	Fam	N	NoCt	0.000
2019daancov	090	VIC	ORF1ab	NoCt	0.000
2019daancov	090	CY5	IC	17.25	1.935
2019daancov	091	Fam	N	NoCt	0.000
2019daancov	091	VIC	ORF1ab	NoCt	0.000
2019daancov	091	CY5	IC	15.44	1.981
2019daancov	092	Fam	N	NoCt	0.000
2019daancov	092	VIC	ORF1ab	NoCt	0.000
2019daancov	092	CY5	IC	21.42	1.847
2019daancov	093	Fam	N	NoCt	0.000
2019daancov	093	VIC	ORF1ab	NoCt	0.000
2019daancov	093	CY5	IC	17.19	1.966
2019daancov	094	Fam	N	NoCt	0.000
2019daancov	094	VIC	ORF1ab	NoCt	0.000
2019daancov	094	CY5	IC	16.63	1.966
2019daancov	095	Fam	N	NoCt	0.000
2019daancov	095	VIC	ORF1ab	NoCt	0.000
2019daancov	095	CY5	IC	16.56	1.957
2019daancov	096	Fam	N	NoCt	0.000
2019daancov	096	VIC	ORF1ab	NoCt	0.000
2019daancov	096	CY5	IC	20.80	1.828
2019daancov	097	Fam	N	NoCt	0.000
2019daancov	097	VIC	ORF1ab	NoCt	0.000
2019daancov	097	CY5	IC	19.32	1.848
2019daancov	098	Fam	N	NoCt	0.000
2019daancov	098	VIC	ORF1ab	NoCt	0.000
2019daancov	098	CY5	IC	22.54	1.756
2019daancov	099	Fam	N	NoCt	0.000
2019daancov	099	VIC	ORF1ab	NoCt	0.000
2019daancov	099	CY5	IC	14.78	1.960
2019daancov	100	Fam	N	NoCt	0.000
2019daancov	100	VIC	ORF1ab	NoCt	0.000
2019daancov	100	CY5	IC	14.22	1.952
2019daancov	143	VIC	ORF1ab	NoCt	0.111
2019daancov	151	Fam	N	NoCt	0.107
2019daancov	179	VIC	ORF1ab	NoCt	0.091
2019daancov	182	VIC	ORF1ab	NoCt	0.000
2019daancov	183	VIC	ORF1ab	NoCt	0.000
2019daancov	217	VIC	ORF1ab	NoCt	0.099
2019daancov	260	VIC	ORF1ab	NoCt	0.073
2019daancov	277	Fam	N	NoCt	0.078
2019daancov	301	VIC	ORF1ab	NoCt	0.116
2019daancov	317	Fam	N	NoCt	0.060
2019daancov	339	Fam	N	NoCt	0.000
2019daancov	343	VIC	ORF1ab	NoCt	0.072
2019daancov	352	VIC	ORF1ab	NoCt	0.000
2019daancov	371	VIC	ORF1ab	NoCt	0.000
2019daancov	378	Fam	N	NoCt	0.000
2019daancov	383	VIC	ORF1ab	NoCt	0.097
2019daancov	390	VIC	ORF1ab	NoCt	0.086
2019daancov	391	VIC	ORF1ab	NoCt	0.000
2019daancov	424	VIC	ORF1ab	NoCt	0.000
2019daancov	426	VIC	ORF1ab	NoCt	0.000
2019daancov	439	VIC	ORF1ab	NoCt	0.000
2019daancov	449	VIC	ORF1ab	NoCt	0.000
2019daancov	486	VIC	ORF1ab	NoCt	0.117
2019daancov	482	VIC	ORF1ab	31.26	0.148
2019daancov	205	VIC	ORF1ab	31.19	0.131
2019daancov	365	VIC	ORF1ab	31.10	0.146
2019daancov	405	Fam	N	30.91	0.198
2019daancov	189	VIC	ORF1ab	30.68	0.163
2019daancov	375	VIC	ORF1ab	30.60	0.163
2019daancov	360	VIC	ORF1ab	30.43	0.157
2019daancov	282	Fam	N	30.16	0.161
2019daancov	151	VIC	ORF1ab	30.00	0.197
2019daancov	482	Fam	N	29.97	0.235
2019daancov	383	Fam	N	29.95	0.260
2019daancov	390	Fam	N	29.93	0.263
2019daancov	317	VIC	ORF1ab	29.88	0.156
2019daancov	289	VIC	ORF1ab	29.84	0.153
2019daancov	189	Fam	N	29.83	0.204
2019daancov	179	Fam	N	29.82	0.170
2019daancov	343	Fam	N	29.75	0.177
2019daancov	352	Fam	N	29.75	0.240
2019daancov	405	VIC	ORF1ab	29.72	0.367
2019daancov	360	Fam	N	29.65	0.276
2019daancov	491	VIC	ORF1ab	29.55	0.307
2019daancov	449	Fam	N	29.47	0.247
2019daancov	282	VIC	ORF1ab	29.38	0.173
2019daancov	183	Fam	N	29.32	0.187
2019daancov	439	Fam	N	29.31	0.263
2019daancov	258	Fam	N	29.26	0.241
2019daancov	143	Fam	N	29.25	0.229
2019daancov	424	Fam	N	29.17	0.315
2019daancov	404	VIC	ORF1ab	29.11	0.374
2019daancov	428	VIC	ORF1ab	29.10	0.228
2019daancov	420	Fam	N	28.96	0.467
2019daancov	381	VIC	ORF1ab	28.93	0.575
2019daancov	365	Fam	N	28.92	0.359
2019daancov	277	VIC	ORF1ab	28.90	0.187
2019daancov	258	VIC	ORF1ab	28.84	0.256
2019daancov	289	Fam	N	28.84	0.204
2019daancov	109	VIC	ORF1ab	28.78	0.318
2019daancov	420	VIC	ORF1ab	28.77	0.550
2019daancov	371	Fam	N	28.76	0.358
2019daancov	381	Fam	N	28.67	0.528
2019daancov	391	Fam	N	28.63	0.355
2019daancov	358	VIC	ORF1ab	28.49	0.484
2019daancov	384	VIC	ORF1ab	28.36	0.328
2019daancov	174	VIC	ORF1ab	28.33	0.307
2019daancov	301	Fam	N	28.31	0.246
2019daancov	115	Fam	N	28.29	0.388
2019daancov	358	Fam	N	28.25	0.509
2019daancov	491	Fam	N	28.20	0.394
2019daancov	404	Fam	N	28.18	0.452
2019daancov	115	VIC	ORF1ab	28.15	0.424
2019daancov	431	Fam	N	28.14	0.428
2019daancov	432	VIC	ORF1ab	28.08	0.668
2019daancov	126	Fam	N	28.02	0.602
2019daancov	205	Fam	N	27.93	0.276
2019daancov	116	VIC	ORF1ab	27.92	0.372
2019daancov	127	Fam	N	NoCt	0.000
2019daancov	127	VIC	ORF1ab	NoCt	0.000
2019daancov	127	CY5	IC	22.28	1.750
2019daancov	398	CY5	IC	27.85	0.640
2019daancov	375	Fam	N	27.82	0.457
2019daancov	111	VIC	ORF1ab	27.80	0.431
2019daancov	486	Fam	N	27.77	0.368
2019daancov	341	VIC	ORF1ab	27.71	0.349
2019daancov	287	Fam	N	27.67	0.340
2019daancov	174	Fam	N	27.55	0.401
2019daancov	238	Fam	N	27.50	0.326
2019daancov	142	Fam	N	27.44	0.377
2019daancov	112	VIC	ORF1ab	27.43	0.738
2019daancov	281	Fam	N	27.42	0.311
2019daancov	373	Fam	N	27.42	0.771
2019daancov	177	Fam	N	27.40	0.270
2019daancov	344	VIC	ORF1ab	27.39	0.341
2019daancov	344	Fam	N	27.38	0.357
2019daancov	133	Fam	N	NoCt	0.000
2019daancov	133	VIC	ORF1ab	NoCt	0.000
2019daancov	133	CY5	IC	27.76	0.885
2019daancov	134	Fam	N	NoCt	0.000
2019daancov	134	VIC	ORF1ab	NoCt	0.000
2019daancov	134	CY5	IC	28.09	0.828
2019daancov	135	Fam	N	NoCt	0.000
2019daancov	135	VIC	ORF1ab	NoCt	0.000
2019daancov	135	CY5	IC	NoCt	0.000
2019daancov	136	Fam	N	NoCt	0.000
2019daancov	136	VIC	ORF1ab	NoCt	0.000
2019daancov	136	CY5	IC	16.73	1.887
2019daancov	137	Fam	N	NoCt	0.000
2019daancov	137	VIC	ORF1ab	NoCt	0.000
2019daancov	137	CY5	IC	17.88	1.859
2019daancov	101	Fam	N	27.36	0.442
2019daancov	126	VIC	ORF1ab	27.33	0.882
2019daancov	393	VIC	ORF1ab	27.33	0.521
2019daancov	428	Fam	N	27.33	0.490
2019daancov	300	Fam	N	27.32	0.350
2019daancov	263	VIC	ORF1ab	27.31	0.368
2019daancov	101	VIC	ORF1ab	27.20	0.393
2019daancov	434	VIC	ORF1ab	27.20	1.107
2019daancov	142	VIC	ORF1ab	27.15	0.434
2019daancov	141	Fam	N	NoCt	0.000
2019daancov	141	VIC	ORF1ab	NoCt	0.000
2019daancov	141	CY5	IC	24.32	1.336
2019daancov	260	Fam	N	27.15	0.269
2019daancov	373	VIC	ORF1ab	27.15	0.989
2019daancov	453	VIC	ORF1ab	27.15	0.769
2019daancov	259	VIC	ORF1ab	27.06	0.306
2019daancov	322	VIC	ORF1ab	27.06	0.636
2019daancov	435	VIC	ORF1ab	27.06	0.685
2019daancov	393	Fam	N	27.02	0.604
2019daancov	112	Fam	N	27.01	0.649
2019daancov	434	Fam	N	27.01	0.916
2019daancov	145	Fam	N	NoCt	0.000
2019daancov	145	VIC	ORF1ab	NoCt	0.000
2019daancov	145	CY5	IC	23.98	1.301
2019daancov	146	Fam	N	NoCt	0.000
2019daancov	146	VIC	ORF1ab	NoCt	0.000
2019daancov	146	CY5	IC	17.57	1.872
2019daancov	147	Fam	N	NoCt	0.000
2019daancov	147	VIC	ORF1ab	NoCt	0.077
2019daancov	147	CY5	IC	17.84	1.874
2019daancov	116	Fam	N	26.90	0.494
2019daancov	148	Fam	N	26.90	0.392
2019daancov	287	VIC	ORF1ab	26.90	0.449
2019daancov	149	Fam	N	30.26	0.171
2019daancov	149	VIC	ORF1ab	NoCt	0.109
2019daancov	149	CY5	IC	15.51	1.963
2019daancov	118	VIC	ORF1ab	26.88	0.500
2019daancov	322	Fam	N	26.88	0.577
2019daancov	384	Fam	N	26.78	0.577
2019daancov	431	VIC	ORF1ab	26.77	0.835
2019daancov	490	Fam	N	26.76	0.650
2019daancov	376	VIC	ORF1ab	26.73	0.504
2019daancov	152	Fam	N	NoCt	0.000
2019daancov	152	VIC	ORF1ab	NoCt	0.000
2019daancov	152	CY5	IC	17.60	1.890
2019daancov	153	Fam	N	NoCt	0.000
2019daancov	153	VIC	ORF1ab	NoCt	0.000
2019daancov	153	CY5	IC	16.57	1.895
2019daancov	478	Fam	N	26.70	0.537
2019daancov	190	VIC	ORF1ab	26.69	0.337
2019daancov	438	VIC	ORF1ab	26.59	0.875
2019daancov	155	Fam	N	NoCt	0.000
2019daancov	155	VIC	ORF1ab	NoCt	0.000
2019daancov	155	CY5	IC	22.94	1.531
2019daancov	281	VIC	ORF1ab	26.52	0.429
2019daancov	176	VIC	ORF1ab	26.51	0.344
2019daancov	177	VIC	ORF1ab	26.51	0.331
2019daancov	157	Fam	N	NoCt	0.000
2019daancov	157	VIC	ORF1ab	NoCt	0.000
2019daancov	157	CY5	IC	17.97	1.883
2019daancov	238	VIC	ORF1ab	26.50	0.437
2019daancov	300	VIC	ORF1ab	26.50	0.462
2019daancov	302	VIC	ORF1ab	26.47	0.483
2019daancov	159	Fam	N	NoCt	0.000
2019daancov	159	VIC	ORF1ab	NoCt	0.000
2019daancov	159	CY5	IC	19.11	1.865
2019daancov	435	Fam	N	26.47	0.726
2019daancov	245	Fam	N	26.46	0.440
2019daancov	263	Fam	N	26.42	0.431
2019daancov	432	Fam	N	26.42	0.759
2019daancov	194	VIC	ORF1ab	26.41	0.466
2019daancov	341	Fam	N	26.38	0.458
2019daancov	162	Fam	N	NoCt	0.081
2019daancov	162	VIC	ORF1ab	NoCt	0.000
2019daancov	162	CY5	IC	20.17	1.759
2019daancov	163	Fam	N	NoCt	0.000
2019daancov	163	VIC	ORF1ab	NoCt	0.000
2019daancov	163	CY5	IC	20.06	1.783
2019daancov	164	Fam	N	NoCt	0.000
2019daancov	164	VIC	ORF1ab	NoCt	0.000
2019daancov	164	CY5	IC	22.06	1.614
2019daancov	165	Fam	N	NoCt	0.000
2019daancov	165	VIC	ORF1ab	NoCt	0.082
2019daancov	165	CY5	IC	15.45	1.975
2019daancov	166	Fam	N	31.71	0.128
2019daancov	166	VIC	ORF1ab	NoCt	0.000
2019daancov	166	CY5	IC	17.29	1.937
2019daancov	167	Fam	N	NoCt	0.000
2019daancov	167	VIC	ORF1ab	NoCt	0.000
2019daancov	167	CY5	IC	16.03	1.965
2019daancov	168	Fam	N	NoCt	0.000
2019daancov	168	VIC	ORF1ab	NoCt	0.000
2019daancov	168	CY5	IC	16.33	1.935
2019daancov	169	Fam	N	NoCt	0.000
2019daancov	169	VIC	ORF1ab	NoCt	0.000
2019daancov	169	CY5	IC	16.52	1.913
2019daancov	170	Fam	N	NoCt	0.000
2019daancov	170	VIC	ORF1ab	NoCt	0.000
2019daancov	170	CY5	IC	17.27	1.878
2019daancov	109	Fam	N	26.37	0.513
2019daancov	389	Fam	N	26.37	0.675
2019daancov	469	Fam	N	26.37	0.596
2019daancov	172	Fam	N	NoCt	0.000
2019daancov	172	VIC	ORF1ab	NoCt	0.000
2019daancov	172	CY5	IC	18.09	1.881
2019daancov	478	VIC	ORF1ab	26.33	0.569
2019daancov	124	Fam	N	26.32	0.785
2019daancov	376	Fam	N	26.32	0.642
2019daancov	490	VIC	ORF1ab	26.30	0.834
2019daancov	326	VIC	ORF1ab	26.21	0.265
2019daancov	124	VIC	ORF1ab	26.18	1.023
2019daancov	175	Fam	N	NoCt	0.000
2019daancov	175	VIC	ORF1ab	NoCt	0.000
2019daancov	175	CY5	IC	16.45	1.948
2019daancov	129	VIC	ORF1ab	26.17	1.091
2019daancov	107	VIC	ORF1ab	26.16	0.807
2019daancov	346	Fam	N	26.13	0.719
2019daancov	395	Fam	N	26.12	1.006
2019daancov	469	VIC	ORF1ab	26.11	0.637
2019daancov	466	Fam	N	26.09	0.718
2019daancov	178	Fam	N	NoCt	0.078
2019daancov	178	VIC	ORF1ab	NoCt	0.000
2019daancov	178	CY5	IC	14.94	1.934
2019daancov	389	VIC	ORF1ab	26.08	0.682
2019daancov	302	Fam	N	26.07	0.502
2019daancov	438	Fam	N	26.06	0.766
2019daancov	180	Fam	N	NoCt	0.000
2019daancov	180	VIC	ORF1ab	NoCt	0.000
2019daancov	180	CY5	IC	22.87	1.535
2019daancov	200	VIC	ORF1ab	26.04	0.474
2019daancov	148	VIC	ORF1ab	26.03	0.534
2019daancov	304	VIC	ORF1ab	26.02	0.197
2019daancov	217	Fam	N	26.01	0.386
2019daancov	492	Fam	N	26.01	0.699
2019daancov	128	VIC	ORF1ab	25.96	1.069
2019daancov	350	VIC	ORF1ab	25.93	0.280
2019daancov	194	Fam	N	25.92	0.472
2019daancov	118	Fam	N	25.88	0.598
2019daancov	184	Fam	N	NoCt	0.082
2019daancov	184	VIC	ORF1ab	NoCt	0.000
2019daancov	184	CY5	IC	16.15	1.925
2019daancov	185	Fam	N	NoCt	0.069
2019daancov	185	VIC	ORF1ab	NoCt	0.060
2019daancov	185	CY5	IC	17.64	1.877
2019daancov	466	VIC	ORF1ab	25.88	0.910
2019daancov	485	VIC	ORF1ab	25.88	0.680
2019daancov	278	VIC	ORF1ab	25.77	0.541
2019daancov	182	Fam	N	25.74	0.364
2019daancov	492	VIC	ORF1ab	25.70	0.867
2019daancov	106	Fam	N	25.66	0.875
2019daancov	200	Fam	N	25.64	0.497
2019daancov	346	VIC	ORF1ab	25.63	0.979
2019daancov	418	Fam	N	25.59	0.998
2019daancov	283	VIC	ORF1ab	25.58	0.581
2019daancov	326	Fam	N	25.54	0.330
2019daancov	395	VIC	ORF1ab	25.54	1.314
2019daancov	418	VIC	ORF1ab	25.51	1.254
2019daancov	245	VIC	ORF1ab	25.44	0.671
2019daancov	350	Fam	N	25.43	0.328
2019daancov	191	Fam	N	31.08	0.141
2019daancov	191	VIC	ORF1ab	NoCt	0.000
2019daancov	191	CY5	IC	19.33	1.828
2019daancov	419	VIC	ORF1ab	25.36	1.141
2019daancov	202	VIC	ORF1ab	25.31	0.772
2019daancov	106	VIC	ORF1ab	25.29	1.147
2019daancov	193	Fam	N	NoCt	0.066
2019daancov	193	VIC	ORF1ab	NoCt	0.000
2019daancov	193	CY5	IC	17.99	1.859
2019daancov	176	Fam	N	25.27	0.450
2019daancov	397	Fam	N	25.26	1.107
2019daancov	419	Fam	N	25.26	0.952
2019daancov	111	Fam	N	25.20	0.640
2019daancov	108	VIC	ORF1ab	25.18	1.317
2019daancov	181	Fam	N	25.18	0.790
2019daancov	196	Fam	N	NoCt	0.093
2019daancov	196	VIC	ORF1ab	NoCt	0.000
2019daancov	196	CY5	IC	16.72	1.916
2019daancov	426	Fam	N	25.16	0.621
2019daancov	397	VIC	ORF1ab	25.15	1.447
2019daancov	108	Fam	N	25.13	1.015
2019daancov	198	Fam	N	NoCt	0.000
2019daancov	198	VIC	ORF1ab	NoCt	0.000
2019daancov	198	CY5	IC	20.00	1.762
2019daancov	199	Fam	N	NoCt	0.000
2019daancov	199	VIC	ORF1ab	NoCt	0.000
2019daancov	199	CY5	IC	20.11	1.719
2019daancov	107	Fam	N	25.12	0.779
2019daancov	283	Fam	N	25.12	0.560
2019daancov	293	VIC	ORF1ab	25.11	0.749
2019daancov	114	VIC	ORF1ab	25.10	1.031
2019daancov	123	Fam	N	25.06	0.963
2019daancov	230	Fam	N	25.06	0.652
2019daancov	171	VIC	ORF1ab	25.04	0.822
2019daancov	433	VIC	ORF1ab	25.03	1.673
2019daancov	114	Fam	N	24.99	0.854
2019daancov	203	Fam	N	NoCt	0.000
2019daancov	203	VIC	ORF1ab	NoCt	0.000
2019daancov	203	CY5	IC	23.04	1.532
2019daancov	473	Fam	N	24.99	0.845
2019daancov	453	Fam	N	24.97	0.811
2019daancov	293	Fam	N	24.94	0.664
2019daancov	433	Fam	N	24.90	1.211
2019daancov	272	VIC	ORF1ab	24.86	0.991
2019daancov	463	Fam	N	24.82	1.014
2019daancov	206	Fam	N	NoCt	0.000
2019daancov	206	VIC	ORF1ab	NoCt	0.000
2019daancov	206	CY5	IC	18.66	1.834
2019daancov	380	Fam	N	24.76	1.186
2019daancov	202	Fam	N	24.72	0.714
2019daancov	334	VIC	ORF1ab	24.69	0.607
2019daancov	129	Fam	N	24.68	0.961
2019daancov	347	VIC	ORF1ab	24.66	1.092
2019daancov	347	Fam	N	24.54	0.903
2019daancov	380	VIC	ORF1ab	24.54	1.623
2019daancov	271	VIC	ORF1ab	24.50	0.894
2019daancov	105	VIC	ORF1ab	24.49	1.273
2019daancov	210	Fam	N	NoCt	0.097
2019daancov	210	VIC	ORF1ab	NoCt	0.000
2019daancov	210	CY5	IC	12.76	1.973
2019daancov	473	VIC	ORF1ab	24.41	1.148
2019daancov	307	VIC	ORF1ab	24.40	0.800
2019daancov	181	VIC	ORF1ab	24.39	1.142
2019daancov	212	Fam	N	NoCt	0.000
2019daancov	212	VIC	ORF1ab	NoCt	0.000
2019daancov	212	CY5	IC	18.67	1.883
2019daancov	123	VIC	ORF1ab	24.37	1.399
2019daancov	463	VIC	ORF1ab	24.35	1.396
2019daancov	230	VIC	ORF1ab	24.28	0.967
2019daancov	485	Fam	N	24.28	0.700
2019daancov	190	Fam	N	24.26	0.546
2019daancov	334	Fam	N	24.25	0.589
2019daancov	278	Fam	N	24.24	0.639
2019daancov	120	VIC	ORF1ab	24.20	1.429
2019daancov	144	Fam	N	24.20	0.732
2019daancov	295	VIC	ORF1ab	24.20	1.016
2019daancov	144	VIC	ORF1ab	24.19	0.879
2019daancov	150	VIC	ORF1ab	24.15	1.179
2019daancov	102	Fam	N	24.14	1.074
2019daancov	240	Fam	N	24.12	0.940
2019daancov	332	VIC	ORF1ab	24.10	0.979
2019daancov	131	VIC	ORF1ab	24.09	1.310
2019daancov	220	VIC	ORF1ab	24.08	1.151
2019daancov	271	Fam	N	24.05	0.779
2019daancov	113	VIC	ORF1ab	24.03	1.325
2019daancov	327	VIC	ORF1ab	24.02	0.492
2019daancov	150	Fam	N	24.01	0.957
2019daancov	259	Fam	N	23.99	0.544
2019daancov	102	VIC	ORF1ab	23.84	1.445
2019daancov	288	VIC	ORF1ab	23.81	1.046
2019daancov	240	VIC	ORF1ab	23.72	1.285
2019daancov	171	Fam	N	23.70	0.809
2019daancov	160	VIC	ORF1ab	23.69	0.845
2019daancov	222	Fam	N	NoCt	0.089
2019daancov	222	VIC	ORF1ab	NoCt	0.000
2019daancov	222	CY5	IC	16.68	1.903
2019daancov	297	VIC	ORF1ab	23.54	1.070
2019daancov	320	VIC	ORF1ab	23.45	1.423
2019daancov	221	VIC	ORF1ab	23.41	1.414
2019daancov	307	Fam	N	23.39	0.783
2019daancov	272	Fam	N	23.37	0.922
2019daancov	381	CY5	IC	23.33	1.723
2019daancov	498	VIC	ORF1ab	23.32	1.432
2019daancov	131	Fam	N	23.31	1.075
2019daancov	128	Fam	N	23.30	1.026
2019daancov	265	Fam	N	23.25	1.092
2019daancov	105	Fam	N	23.23	1.090
2019daancov	113	Fam	N	23.21	1.089
2019daancov	227	Fam	N	NoCt	0.000
2019daancov	227	VIC	ORF1ab	NoCt	0.000
2019daancov	227	CY5	IC	19.81	1.740
2019daancov	228	Fam	N	NoCt	0.000
2019daancov	228	VIC	ORF1ab	NoCt	0.082
2019daancov	228	CY5	IC	17.14	1.893
2019daancov	229	Fam	N	NoCt	0.000
2019daancov	229	VIC	ORF1ab	NoCt	0.000
2019daancov	229	CY5	IC	17.60	1.872
2019daancov	225	VIC	ORF1ab	23.17	1.240
2019daancov	288	Fam	N	23.17	0.904
2019daancov	244	VIC	ORF1ab	23.16	1.245
2019daancov	231	Fam	N	NoCt	0.000
2019daancov	231	VIC	ORF1ab	NoCt	0.072
2019daancov	231	CY5	IC	23.05	1.492
2019daancov	232	Fam	N	NoCt	0.000
2019daancov	232	VIC	ORF1ab	NoCt	0.000
2019daancov	232	CY5	IC	22.66	1.586
2019daancov	233	Fam	N	NoCt	0.000
2019daancov	233	VIC	ORF1ab	NoCt	0.000
2019daancov	233	CY5	IC	16.47	1.942
2019daancov	234	Fam	N	NoCt	0.000
2019daancov	234	VIC	ORF1ab	NoCt	0.000
2019daancov	234	CY5	IC	19.97	1.830
2019daancov	235	VIC	ORF1ab	30.35	0.143
2019daancov	235	Fam	N	NoCt	0.000
2019daancov	235	CY5	IC	21.18	1.660
2019daancov	236	VIC	ORF1ab	30.32	0.144
2019daancov	236	Fam	N	NoCt	0.000
2019daancov	236	CY5	IC	19.23	1.814
2019daancov	380	CY5	IC	23.15	1.710
2019daancov	498	Fam	N	23.15	1.125
2019daancov	119	Fam	N	23.08	1.202
2019daancov	121	VIC	ORF1ab	23.05	1.521
2019daancov	244	Fam	N	23.05	0.991
2019daancov	265	VIC	ORF1ab	23.05	1.454
2019daancov	239	Fam	N	NoCt	0.000
2019daancov	239	VIC	ORF1ab	NoCt	0.000
2019daancov	239	CY5	IC	22.99	1.522
2019daancov	281	CY5	IC	23.05	1.484
2019daancov	320	Fam	N	23.03	1.154
2019daancov	119	VIC	ORF1ab	22.99	1.663
2019daancov	241	Fam	N	NoCt	0.000
2019daancov	241	VIC	ORF1ab	NoCt	0.000
2019daancov	241	CY5	IC	20.15	1.789
2019daancov	117	Fam	N	22.94	1.213
2019daancov	117	VIC	ORF1ab	22.90	1.708
2019daancov	332	Fam	N	22.89	0.952
2019daancov	297	Fam	N	22.87	0.942
2019daancov	454	Fam	N	22.87	1.150
2019daancov	454	VIC	ORF1ab	22.84	1.569
2019daancov	331	VIC	ORF1ab	22.81	1.418
2019daancov	161	Fam	N	22.79	1.018
2019daancov	322	CY5	IC	22.78	1.647
2019daancov	126	CY5	IC	22.76	1.761
2019daancov	295	Fam	N	22.73	0.940
2019daancov	274	VIC	ORF1ab	22.67	1.246
2019daancov	246	Fam	N	NoCt	0.000
2019daancov	246	VIC	ORF1ab	NoCt	0.000
2019daancov	246	CY5	IC	22.78	1.561
2019daancov	247	Fam	N	NoCt	0.000
2019daancov	247	VIC	ORF1ab	NoCt	0.000
2019daancov	247	CY5	IC	23.90	1.431
2019daancov	248	Fam	N	NoCt	0.000
2019daancov	248	VIC	ORF1ab	NoCt	0.000
2019daancov	248	CY5	IC	18.66	1.890
2019daancov	249	Fam	N	NoCt	0.000
2019daancov	249	VIC	ORF1ab	NoCt	0.000
2019daancov	249	CY5	IC	20.84	1.742
2019daancov	250	Fam	N	NoCt	0.000
2019daancov	250	VIC	ORF1ab	NoCt	0.000
2019daancov	250	CY5	IC	21.00	1.653
2019daancov	251	Fam	N	NoCt	0.000
2019daancov	251	VIC	ORF1ab	NoCt	0.000
2019daancov	251	CY5	IC	19.95	1.779
2019daancov	252	Fam	N	NoCt	0.000
2019daancov	252	VIC	ORF1ab	NoCt	0.000
2019daancov	252	CY5	IC	21.08	1.679
2019daancov	253	Fam	N	NoCt	0.000
2019daancov	253	VIC	ORF1ab	NoCt	0.000
2019daancov	253	CY5	IC	20.70	1.762
2019daancov	254	Fam	N	NoCt	0.000
2019daancov	254	VIC	ORF1ab	NoCt	0.000
2019daancov	254	CY5	IC	19.56	1.818
2019daancov	255	Fam	N	NoCt	0.000
2019daancov	255	VIC	ORF1ab	NoCt	0.000
2019daancov	255	CY5	IC	22.84	1.589
2019daancov	256	Fam	N	NoCt	0.000
2019daancov	256	VIC	ORF1ab	NoCt	0.000
2019daancov	256	CY5	IC	20.46	1.792
2019daancov	257	Fam	N	NoCt	0.000
2019daancov	257	VIC	ORF1ab	NoCt	0.000
2019daancov	257	CY5	IC	20.07	1.837
2019daancov	125	Fam	N	22.65	1.246
2019daancov	161	VIC	ORF1ab	22.64	1.310
2019daancov	260	CY5	IC	22.64	1.540
2019daancov	216	VIC	ORF1ab	22.63	1.412
2019daancov	362	Fam	N	22.62	1.239
2019daancov	274	Fam	N	22.61	1.008
2019daancov	197	Fam	N	22.58	1.126
2019daancov	130	Fam	N	22.57	1.182
2019daancov	216	Fam	N	22.54	1.091
2019daancov	261	Fam	N	NoCt	0.000
2019daancov	261	VIC	ORF1ab	NoCt	0.000
2019daancov	261	CY5	IC	17.37	1.887
2019daancov	446	VIC	ORF1ab	22.54	1.575
2019daancov	330	CY5	IC	22.52	1.495
2019daancov	434	CY5	IC	22.49	1.798
2019daancov	450	VIC	ORF1ab	22.49	1.699
2019daancov	132	VIC	ORF1ab	22.44	1.689
2019daancov	121	Fam	N	22.40	1.174
2019daancov	197	VIC	ORF1ab	22.38	1.488
2019daancov	125	VIC	ORF1ab	22.33	1.816
2019daancov	173	Fam	N	22.33	1.208
2019daancov	362	VIC	ORF1ab	22.33	1.638
2019daancov	221	Fam	N	22.31	1.165
2019daancov	387	Fam	N	22.22	1.256
2019daancov	266	Fam	N	NoCt	0.000
2019daancov	266	VIC	ORF1ab	NoCt	0.000
2019daancov	266	CY5	IC	19.25	1.891
2019daancov	267	Fam	N	NoCt	0.000
2019daancov	267	VIC	ORF1ab	NoCt	0.000
2019daancov	267	CY5	IC	19.42	1.829
2019daancov	268	Fam	N	NoCt	0.000
2019daancov	268	VIC	ORF1ab	NoCt	0.000
2019daancov	268	CY5	IC	17.37	1.881
2019daancov	269	Fam	N	NoCt	0.063
2019daancov	269	VIC	ORF1ab	NoCt	0.000
2019daancov	269	CY5	IC	16.96	1.916
2019daancov	270	Fam	N	NoCt	0.000
2019daancov	270	VIC	ORF1ab	NoCt	0.101
2019daancov	270	CY5	IC	18.53	1.864
2019daancov	242	VIC	ORF1ab	22.21	1.590
2019daancov	154	VIC	ORF1ab	22.18	1.399
2019daancov	211	VIC	ORF1ab	22.18	1.542
2019daancov	173	VIC	ORF1ab	22.17	1.611
2019daancov	130	VIC	ORF1ab	22.13	1.659
2019daancov	214	VIC	ORF1ab	22.10	1.347
2019daancov	273	Fam	N	NoCt	0.000
2019daancov	273	VIC	ORF1ab	NoCt	0.000
2019daancov	273	CY5	IC	19.01	1.845
2019daancov	387	VIC	ORF1ab	22.08	1.707
2019daancov	242	Fam	N	22.06	1.221
2019daancov	120	Fam	N	22.05	1.190
2019daancov	458	VIC	ORF1ab	22.04	1.812
2019daancov	122	VIC	ORF1ab	22.03	1.713
2019daancov	211	Fam	N	22.03	1.212
2019daancov	304	Fam	N	22.01	0.486
2019daancov	218	Fam	N	21.98	1.216
2019daancov	151	CY5	IC	21.97	1.709
2019daancov	218	VIC	ORF1ab	21.95	1.603
2019daancov	377	Fam	N	21.95	1.301
2019daancov	220	Fam	N	21.94	1.072
2019daancov	467	Fam	N	21.94	1.261
2019daancov	448	VIC	ORF1ab	21.92	1.793
2019daancov	245	CY5	IC	21.91	1.626
2019daancov	458	Fam	N	21.87	1.258
2019daancov	377	VIC	ORF1ab	21.86	1.763
2019daancov	225	Fam	N	21.80	1.103
2019daancov	287	CY5	IC	21.80	1.668
2019daancov	450	Fam	N	21.70	1.250
2019daancov	154	Fam	N	21.58	1.143
2019daancov	489	VIC	ORF1ab	21.53	1.833
2019daancov	456	VIC	ORF1ab	21.47	1.772
2019daancov	104	Fam	N	21.44	1.272
2019daancov	262	Fam	N	21.44	1.188
2019daancov	467	VIC	ORF1ab	21.41	1.904
2019daancov	446	Fam	N	21.39	1.219
2019daancov	160	Fam	N	21.32	0.893
2019daancov	460	CY5	IC	21.32	1.835
2019daancov	326	CY5	IC	21.31	1.596
2019daancov	284	Fam	N	NoCt	0.000
2019daancov	284	VIC	ORF1ab	NoCt	0.000
2019daancov	284	CY5	IC	19.95	1.782
2019daancov	285	Fam	N	NoCt	0.000
2019daancov	285	VIC	ORF1ab	NoCt	0.000
2019daancov	285	CY5	IC	24.07	1.378
2019daancov	463	CY5	IC	21.31	1.776
2019daancov	104	VIC	ORF1ab	21.28	1.777
2019daancov	129	CY5	IC	21.26	1.807
2019daancov	290	CY5	IC	21.26	1.532
2019daancov	331	Fam	N	21.21	1.221
2019daancov	406	VIC	ORF1ab	21.17	1.883
2019daancov	214	Fam	N	21.16	1.129
2019daancov	286	VIC	ORF1ab	21.10	1.602
2019daancov	386	VIC	ORF1ab	21.10	1.843
2019daancov	489	Fam	N	21.10	1.285
2019daancov	338	VIC	ORF1ab	21.06	1.698
2019daancov	138	Fam	N	21.02	1.224
2019daancov	259	CY5	IC	21.02	1.715
2019daancov	132	Fam	N	20.95	1.286
2019daancov	138	VIC	ORF1ab	20.95	1.602
2019daancov	291	Fam	N	NoCt	0.000
2019daancov	291	VIC	ORF1ab	NoCt	0.000
2019daancov	291	CY5	IC	18.16	1.875
2019daancov	292	Fam	N	31.84	0.123
2019daancov	292	VIC	ORF1ab	NoCt	0.085
2019daancov	292	CY5	IC	17.83	1.884
2019daancov	237	CY5	IC	20.92	1.478
2019daancov	117	CY5	IC	20.91	1.853
2019daancov	262	VIC	ORF1ab	20.88	1.716
2019daancov	294	Fam	N	30.72	0.150
2019daancov	294	VIC	ORF1ab	30.58	0.148
2019daancov	294	CY5	IC	17.40	1.924
2019daancov	327	Fam	N	20.88	0.737
2019daancov	293	CY5	IC	20.85	1.704
2019daancov	112	CY5	IC	20.76	1.828
2019daancov	122	Fam	N	20.72	1.279
2019daancov	296	Fam	N	20.69	1.283
2019daancov	400	CY5	IC	20.66	1.788
2019daancov	456	Fam	N	20.66	1.286
2019daancov	460	Fam	N	20.65	1.334
2019daancov	139	CY5	IC	20.64	1.653
2019daancov	298	Fam	N	NoCt	0.118
2019daancov	298	VIC	ORF1ab	NoCt	0.086
2019daancov	298	CY5	IC	18.46	1.871
2019daancov	299	Fam	N	NoCt	0.000
2019daancov	299	VIC	ORF1ab	NoCt	0.000
2019daancov	299	CY5	IC	18.05	1.882
2019daancov	407	CY5	IC	20.64	1.740
2019daancov	467	CY5	IC	20.63	1.852
2019daancov	219	CY5	IC	20.61	1.737
2019daancov	226	Fam	N	20.56	1.278
2019daancov	394	CY5	IC	20.56	1.679
2019daancov	460	VIC	ORF1ab	20.56	1.964
2019daancov	181	CY5	IC	20.52	1.738
2019daancov	286	Fam	N	20.49	1.266
2019daancov	296	VIC	ORF1ab	20.45	1.778
2019daancov	392	CY5	IC	20.45	1.760
2019daancov	406	Fam	N	20.43	1.353
2019daancov	442	VIC	ORF1ab	20.41	1.863
2019daancov	442	Fam	N	20.35	1.302
2019daancov	110	Fam	N	20.34	1.346
2019daancov	226	VIC	ORF1ab	20.30	1.748
2019daancov	305	Fam	N	NoCt	0.000
2019daancov	305	VIC	ORF1ab	NoCt	0.000
2019daancov	305	CY5	IC	18.73	1.847
2019daancov	306	Fam	N	NoCt	0.063
2019daancov	306	VIC	ORF1ab	NoCt	0.000
2019daancov	306	CY5	IC	16.01	1.926
2019daancov	300	CY5	IC	20.30	1.700
2019daancov	139	Fam	N	20.26	1.263
2019daancov	216	CY5	IC	20.22	1.755
2019daancov	308	Fam	N	NoCt	0.000
2019daancov	308	VIC	ORF1ab	NoCt	0.000
2019daancov	308	CY5	IC	16.17	1.949
2019daancov	309	Fam	N	NoCt	0.000
2019daancov	309	VIC	ORF1ab	NoCt	0.000
2019daancov	309	CY5	IC	18.05	1.854
2019daancov	310	Fam	N	NoCt	0.000
2019daancov	310	VIC	ORF1ab	NoCt	0.000
2019daancov	310	CY5	IC	16.06	1.936
2019daancov	311	Fam	N	NoCt	0.000
2019daancov	311	VIC	ORF1ab	NoCt	0.000
2019daancov	311	CY5	IC	19.21	1.852
2019daancov	312	Fam	N	NoCt	0.000
2019daancov	312	VIC	ORF1ab	NoCt	0.000
2019daancov	312	CY5	IC	15.24	1.971
2019daancov	313	Fam	N	NoCt	0.000
2019daancov	313	VIC	ORF1ab	NoCt	0.000
2019daancov	313	CY5	IC	14.22	1.967
2019daancov	314	Fam	N	NoCt	0.000
2019daancov	314	VIC	ORF1ab	NoCt	0.000
2019daancov	314	CY5	IC	14.93	1.964
2019daancov	315	Fam	N	NoCt	0.000
2019daancov	315	VIC	ORF1ab	NoCt	0.000
2019daancov	315	CY5	IC	17.01	1.915
2019daancov	316	Fam	N	NoCt	0.000
2019daancov	316	VIC	ORF1ab	NoCt	0.000
2019daancov	316	CY5	IC	16.59	1.906
2019daancov	128	CY5	IC	20.20	1.887
2019daancov	103	VIC	ORF1ab	20.18	1.941
2019daancov	448	Fam	N	20.18	1.315
2019daancov	139	VIC	ORF1ab	20.17	1.691
2019daancov	187	Fam	N	20.12	1.308
2019daancov	373	CY5	IC	20.10	1.851
2019daancov	319	Fam	N	NoCt	0.000
2019daancov	319	VIC	ORF1ab	NoCt	0.000
2019daancov	319	CY5	IC	22.88	1.396
2019daancov	415	VIC	ORF1ab	20.07	2.037
2019daancov	110	VIC	ORF1ab	20.06	1.985
2019daancov	219	VIC	ORF1ab	20.06	1.811
2019daancov	338	Fam	N	20.06	1.328
2019daancov	358	CY5	IC	20.04	1.916
2019daancov	187	VIC	ORF1ab	20.00	1.835
2019daancov	433	CY5	IC	19.97	1.892
2019daancov	238	CY5	IC	19.95	1.787
2019daancov	438	CY5	IC	19.95	1.896
2019daancov	323	Fam	N	NoCt	0.000
2019daancov	323	VIC	ORF1ab	NoCt	0.000
2019daancov	323	CY5	IC	18.12	1.907
2019daancov	323	Fam	N	NoCt	0.000
2019daancov	323	VIC	ORF1ab	NoCt	0.000
2019daancov	323	CY5	IC	23.55	1.574
2019daancov	325	Fam	N	NoCt	0.000
2019daancov	325	VIC	ORF1ab	NoCt	0.000
2019daancov	325	CY5	IC	15.56	1.966
2019daancov	405	CY5	IC	19.93	1.853
2019daancov	430	Fam	N	19.92	1.358
2019daancov	219	Fam	N	19.89	1.309
2019daancov	435	CY5	IC	19.85	1.870
2019daancov	386	Fam	N	19.84	1.360
2019daancov	491	CY5	IC	19.77	1.878
2019daancov	397	CY5	IC	19.76	1.877
2019daancov	415	Fam	N	19.66	1.394
2019daancov	430	VIC	ORF1ab	19.64	1.895
2019daancov	329	Fam	N	NoCt	0.000
2019daancov	329	VIC	ORF1ab	NoCt	0.000
2019daancov	329	CY5	IC	17.15	1.902
2019daancov	215	VIC	ORF1ab	19.62	1.782
2019daancov	240	CY5	IC	19.62	1.813
2019daancov	103	Fam	N	19.49	1.361
2019daancov	465	Fam	N	19.47	1.314
2019daancov	207	CY5	IC	19.46	1.637
2019daancov	420	CY5	IC	19.41	1.866
2019daancov	109	CY5	IC	19.39	1.904
2019daancov	448	CY5	IC	19.36	1.856
2019daancov	479	CY5	IC	19.36	1.866
2019daancov	465	VIC	ORF1ab	19.35	1.936
2019daancov	489	CY5	IC	19.33	1.894
2019daancov	366	VIC	ORF1ab	19.29	1.960
2019daancov	110	CY5	IC	19.28	1.911
2019daancov	449	CY5	IC	19.28	1.893
2019daancov	108	CY5	IC	19.27	1.952
2019daancov	335	Fam	N	NoCt	0.000
2019daancov	335	VIC	ORF1ab	NoCt	0.000
2019daancov	335	CY5	IC	18.63	1.767
2019daancov	336	Fam	N	NoCt	0.000
2019daancov	336	VIC	ORF1ab	NoCt	0.000
2019daancov	336	CY5	IC	20.72	1.744
2019daancov	366	Fam	N	19.27	1.378
2019daancov	395	CY5	IC	19.27	1.894
2019daancov	439	CY5	IC	19.26	1.895
2019daancov	459	CY5	IC	19.25	1.855
2019daancov	432	CY5	IC	19.23	1.878
2019daancov	458	CY5	IC	19.21	1.898
2019daancov	194	CY5	IC	19.08	1.810
2019daancov	426	CY5	IC	19.04	1.888
2019daancov	125	CY5	IC	18.98	1.944
2019daancov	215	Fam	N	18.97	1.341
2019daancov	404	CY5	IC	18.96	1.866
2019daancov	276	VIC	ORF1ab	18.95	1.857
2019daancov	211	CY5	IC	18.93	1.857
2019daancov	398	Fam	N	18.89	1.430
2019daancov	189	CY5	IC	18.81	1.856
2019daancov	289	CY5	IC	18.78	1.841
2019daancov	192	Fam	N	18.73	1.348
2019daancov	399	CY5	IC	18.73	1.886
2019daancov	276	Fam	N	18.71	1.357
2019daancov	456	CY5	IC	18.68	1.901
2019daancov	328	VIC	ORF1ab	18.65	1.825
2019daancov	187	CY5	IC	18.64	1.843
2019daancov	367	CY5	IC	18.64	1.797
2019daancov	334	CY5	IC	18.62	1.798
2019daancov	345	Fam	N	NoCt	0.061
2019daancov	345	VIC	ORF1ab	NoCt	0.000
2019daancov	345	CY5	IC	16.92	1.876
2019daancov	466	CY5	IC	18.62	1.913
2019daancov	202	CY5	IC	18.60	1.873
2019daancov	412	VIC	ORF1ab	18.58	1.976
2019daancov	183	CY5	IC	18.57	1.845
2019daancov	244	CY5	IC	18.57	1.832
2019daancov	419	CY5	IC	18.57	1.888
2019daancov	348	Fam	N	NoCt	0.000
2019daancov	348	VIC	ORF1ab	NoCt	0.000
2019daancov	348	CY5	IC	18.09	1.877
2019daancov	349	Fam	N	NoCt	0.000
2019daancov	349	VIC	ORF1ab	NoCt	0.000
2019daancov	349	CY5	IC	19.30	1.832
2019daancov	297	CY5	IC	18.52	1.860
2019daancov	379	VIC	ORF1ab	18.50	2.020
2019daancov	415	CY5	IC	18.49	1.890
2019daancov	351	Fam	N	NoCt	0.000
2019daancov	351	VIC	ORF1ab	NoCt	0.000
2019daancov	351	CY5	IC	20.14	1.866
2019daancov	342	VIC	ORF1ab	18.48	1.545
2019daancov	124	CY5	IC	18.44	1.941
2019daancov	398	VIC	ORF1ab	18.43	2.133
2019daancov	353	Fam	N	NoCt	0.000
2019daancov	353	VIC	ORF1ab	NoCt	0.000
2019daancov	353	CY5	IC	21.64	1.812
2019daancov	354	Fam	N	NoCt	0.000
2019daancov	354	VIC	ORF1ab	NoCt	0.000
2019daancov	354	CY5	IC	16.13	1.930
2019daancov	355	VIC	ORF1ab	30.43	0.220
2019daancov	355	Fam	N	NoCt	0.119
2019daancov	355	CY5	IC	18.32	1.904
2019daancov	356	Fam	N	NoCt	0.000
2019daancov	356	VIC	ORF1ab	NoCt	0.000
2019daancov	356	CY5	IC	19.20	1.924
2019daancov	357	Fam	N	NoCt	0.000
2019daancov	357	VIC	ORF1ab	NoCt	0.000
2019daancov	357	CY5	IC	22.95	1.783
2019daancov	486	CY5	IC	18.43	1.928
2019daancov	158	VIC	ORF1ab	18.40	1.937
2019daancov	158	Fam	N	18.37	1.379
2019daancov	359	Fam	N	NoCt	0.000
2019daancov	359	VIC	ORF1ab	NoCt	0.000
2019daancov	359	CY5	IC	18.06	1.908
2019daancov	424	CY5	IC	18.37	1.906
2019daancov	338	CY5	IC	18.35	1.858
2019daancov	115	CY5	IC	18.29	1.926
2019daancov	361	Fam	N	NoCt	0.000
2019daancov	361	VIC	ORF1ab	NoCt	0.000
2019daancov	361	CY5	IC	21.01	1.801
2019daancov	192	VIC	ORF1ab	18.29	1.911
2019daancov	224	CY5	IC	18.28	1.776
2019daancov	230	CY5	IC	18.26	1.861
2019daancov	363	Fam	N	30.34	0.226
2019daancov	363	VIC	ORF1ab	NoCt	0.000
2019daancov	363	CY5	IC	20.10	1.845
2019daancov	364	Fam	N	NoCt	0.000
2019daancov	364	VIC	ORF1ab	NoCt	0.000
2019daancov	364	CY5	IC	21.11	1.810
2019daancov	414	CY5	IC	18.25	1.880
2019daancov	182	CY5	IC	18.22	1.831
2019daancov	387	CY5	IC	18.21	1.863
2019daancov	223	CY5	IC	18.16	1.767
2019daancov	403	CY5	IC	18.16	1.880
2019daancov	154	CY5	IC	18.15	1.851
2019daancov	403	VIC	ORF1ab	18.14	2.056
2019daancov	369	VIC	ORF1ab	18.13	2.065
2019daancov	258	CY5	IC	18.11	1.897
2019daancov	328	Fam	N	18.11	1.322
2019daancov	399	VIC	ORF1ab	18.07	2.098
2019daancov	119	CY5	IC	18.05	1.924
2019daancov	279	CY5	IC	18.04	1.750
2019daancov	385	VIC	ORF1ab	18.04	2.038
2019daancov	123	CY5	IC	18.03	1.931
2019daancov	370	Fam	N	NoCt	0.000
2019daancov	370	VIC	ORF1ab	NoCt	0.000
2019daancov	370	CY5	IC	19.89	1.834
2019daancov	333	Fam	N	18.01	1.386
2019daancov	243	CY5	IC	18.00	1.716
2019daancov	379	Fam	N	17.99	1.402
2019daancov	372	Fam	N	NoCt	0.000
2019daancov	372	VIC	ORF1ab	NoCt	0.000
2019daancov	372	CY5	IC	18.36	1.854
2019daancov	138	CY5	IC	17.97	1.842
2019daancov	346	CY5	IC	17.97	1.895
2019daancov	382	VIC	ORF1ab	17.97	2.045
2019daancov	374	Fam	N	NoCt	0.000
2019daancov	374	VIC	ORF1ab	NoCt	0.000
2019daancov	374	CY5	IC	18.85	1.780
2019daancov	303	VIC	ORF1ab	17.95	1.961
2019daancov	352	CY5	IC	17.94	1.880
2019daancov	450	CY5	IC	17.94	1.919
2019daancov	271	CY5	IC	17.92	1.894
2019daancov	441	Fam	N	17.89	1.364
2019daancov	453	CY5	IC	17.89	1.921
2019daancov	400	Fam	N	17.88	1.427
2019daancov	275	CY5	IC	17.87	1.844
2019daancov	120	CY5	IC	17.86	1.937
2019daancov	360	CY5	IC	17.81	1.896
2019daancov	390	CY5	IC	17.78	1.919
2019daancov	393	CY5	IC	17.78	1.870
2019daancov	403	Fam	N	17.77	1.425
2019daancov	368	CY5	IC	17.75	1.853
2019daancov	333	VIC	ORF1ab	17.74	1.975
2019daancov	220	CY5	IC	17.72	1.910
2019daancov	318	VIC	ORF1ab	17.69	1.736
2019daancov	331	CY5	IC	17.69	1.906
2019daancov	330	VIC	ORF1ab	17.68	2.017
2019daancov	454	CY5	IC	17.66	1.915
2019daancov	277	CY5	IC	17.64	1.882
2019daancov	391	CY5	IC	17.63	1.888
2019daancov	197	CY5	IC	17.60	1.886
2019daancov	412	Fam	N	17.59	1.392
2019daancov	441	VIC	ORF1ab	17.57	2.040
2019daancov	399	Fam	N	17.55	1.430
2019daancov	283	CY5	IC	17.54	1.900
2019daancov	113	CY5	IC	17.53	1.948
2019daancov	418	CY5	IC	17.53	1.907
2019daancov	369	CY5	IC	17.52	1.884
2019daancov	242	CY5	IC	17.50	1.935
2019daancov	385	CY5	IC	17.50	1.882
2019daancov	209	CY5	IC	17.48	1.865
2019daancov	485	CY5	IC	17.44	1.897
2019daancov	122	CY5	IC	17.43	1.937
2019daancov	296	CY5	IC	17.40	1.903
2019daancov	320	CY5	IC	17.40	1.910
2019daancov	226	CY5	IC	17.39	1.867
2019daancov	303	Fam	N	17.39	1.407
2019daancov	317	CY5	IC	17.39	1.892
2019daancov	330	Fam	N	17.39	1.418
2019daancov	342	Fam	N	17.37	1.259
2019daancov	341	CY5	IC	17.36	1.912
2019daancov	208	VIC	ORF1ab	17.35	1.944
2019daancov	400	VIC	ORF1ab	17.35	2.153
2019daancov	263	CY5	IC	17.31	1.936
2019daancov	214	CY5	IC	17.28	1.880
2019daancov	342	CY5	IC	17.27	1.799
2019daancov	478	CY5	IC	17.27	1.963
2019daancov	144	CY5	IC	17.24	1.894
2019daancov	382	Fam	N	17.23	1.414
2019daancov	265	CY5	IC	17.20	1.923
2019daancov	362	CY5	IC	17.19	1.893
2019daancov	176	CY5	IC	17.18	1.867
2019daancov	218	CY5	IC	17.17	1.934
2019daancov	480	CY5	IC	17.11	1.918
2019daancov	171	CY5	IC	17.10	1.902
2019daancov	343	CY5	IC	17.10	1.930
2019daancov	201	CY5	IC	17.08	1.876
2019daancov	107	CY5	IC	17.06	1.986
2019daancov	446	CY5	IC	17.04	1.923
2019daancov	384	CY5	IC	17.03	1.892
2019daancov	406	CY5	IC	17.01	1.902
2019daancov	396	Fam	N	NoCt	0.000
2019daancov	396	VIC	ORF1ab	NoCt	0.000
2019daancov	396	CY5	IC	19.64	1.853
2019daancov	379	CY5	IC	16.99	1.868
2019daancov	407	VIC	ORF1ab	16.99	2.119
2019daancov	479	VIC	ORF1ab	16.98	2.045
2019daancov	278	CY5	IC	16.92	1.909
2019daancov	344	CY5	IC	16.92	1.927
2019daancov	412	CY5	IC	16.90	1.899
2019daancov	105	CY5	IC	16.89	1.969
2019daancov	282	CY5	IC	16.88	1.904
2019daancov	209	VIC	ORF1ab	16.85	1.973
2019daancov	272	CY5	IC	16.84	1.933
2019daancov	431	CY5	IC	16.81	1.877
2019daancov	347	CY5	IC	16.79	1.934
2019daancov	401	Fam	N	NoCt	0.000
2019daancov	401	VIC	ORF1ab	NoCt	0.000
2019daancov	401	CY5	IC	18.08	1.903
2019daancov	402	Fam	N	30.25	0.248
2019daancov	402	VIC	ORF1ab	NoCt	0.000
2019daancov	402	CY5	IC	20.57	1.857
2019daancov	280	VIC	ORF1ab	16.78	2.024
2019daancov	388	Fam	N	16.77	1.409
2019daancov	276	CY5	IC	16.72	1.897
2019daancov	392	VIC	ORF1ab	16.71	2.112
2019daancov	160	CY5	IC	16.70	1.896
2019daancov	215	CY5	IC	16.70	1.898
2019daancov	295	CY5	IC	16.68	1.905
2019daancov	428	CY5	IC	16.65	1.896
2019daancov	479	Fam	N	16.65	1.391
2019daancov	195	CY5	IC	16.63	1.858
2019daancov	290	VIC	ORF1ab	16.63	1.999
2019daancov	150	CY5	IC	16.61	1.946
2019daancov	304	CY5	IC	16.61	1.846
2019daancov	375	CY5	IC	16.59	1.896
2019daancov	131	CY5	IC	16.56	1.984
2019daancov	408	Fam	N	NoCt	0.000
2019daancov	408	VIC	ORF1ab	NoCt	0.000
2019daancov	408	CY5	IC	18.34	1.886
2019daancov	409	Fam	N	NoCt	0.000
2019daancov	409	VIC	ORF1ab	NoCt	0.000
2019daancov	409	CY5	IC	17.29	1.883
2019daancov	410	Fam	N	NoCt	0.000
2019daancov	410	VIC	ORF1ab	NoCt	0.000
2019daancov	410	CY5	IC	25.99	1.374
2019daancov	411	Fam	N	NoCt	0.000
2019daancov	411	VIC	ORF1ab	NoCt	0.000
2019daancov	411	CY5	IC	18.71	1.880
2019daancov	482	CY5	IC	16.52	1.930
2019daancov	179	CY5	IC	16.47	1.915
2019daancov	130	CY5	IC	16.39	1.982
2019daancov	413	Fam	N	30.23	0.247
2019daancov	413	VIC	ORF1ab	NoCt	0.000
2019daancov	413	CY5	IC	17.90	1.862
2019daancov	143	CY5	IC	16.38	1.955
2019daancov	225	CY5	IC	16.37	1.928
2019daancov	392	Fam	N	16.37	1.441
2019daancov	101	CY5	IC	16.36	1.969
2019daancov	280	CY5	IC	16.36	1.922
2019daancov	388	CY5	IC	16.33	1.908
2019daancov	416	Fam	N	NoCt	0.000
2019daancov	416	VIC	ORF1ab	NoCt	0.000
2019daancov	416	CY5	IC	17.85	1.868
2019daancov	417	Fam	N	NoCt	0.000
2019daancov	417	VIC	ORF1ab	NoCt	0.000
2019daancov	417	CY5	IC	18.71	1.899
2019daancov	492	CY5	IC	16.33	1.961
2019daancov	442	CY5	IC	16.32	1.977
2019daancov	350	CY5	IC	16.31	1.873
2019daancov	132	CY5	IC	16.30	1.985
2019daancov	385	Fam	N	16.25	1.423
2019daancov	280	Fam	N	16.24	1.421
2019daancov	142	CY5	IC	16.23	1.938
2019daancov	186	VIC	ORF1ab	16.22	1.972
2019daancov	264	CY5	IC	16.19	1.907
2019daancov	421	Fam	N	NoCt	0.000
2019daancov	421	VIC	ORF1ab	NoCt	0.000
2019daancov	421	CY5	IC	19.01	1.857
2019daancov	422	Fam	N	NoCt	0.000
2019daancov	422	VIC	ORF1ab	NoCt	0.000
2019daancov	422	CY5	IC	22.00	1.747
2019daancov	423	Fam	N	NoCt	0.000
2019daancov	423	VIC	ORF1ab	NoCt	0.000
2019daancov	423	CY5	IC	22.41	1.737
2019daancov	275	Fam	N	16.18	1.411
2019daancov	455	CY5	IC	16.18	1.933
2019daancov	490	CY5	IC	16.18	1.941
2019daancov	340	CY5	IC	16.15	1.885
2019daancov	382	CY5	IC	16.12	1.942
2019daancov	302	CY5	IC	16.10	1.944
2019daancov	388	VIC	ORF1ab	16.10	2.104
2019daancov	188	CY5	IC	16.09	1.896
2019daancov	192	CY5	IC	16.08	1.930
2019daancov	427	Fam	N	NoCt	0.000
2019daancov	427	VIC	ORF1ab	NoCt	0.000
2019daancov	427	CY5	IC	19.13	1.895
2019daancov	369	Fam	N	16.07	1.427
2019daancov	407	Fam	N	16.06	1.426
2019daancov	205	CY5	IC	16.04	1.939
2019daancov	429	Fam	N	NoCt	0.000
2019daancov	429	VIC	ORF1ab	NoCt	0.000
2019daancov	429	CY5	IC	18.27	1.905
2019daancov	327	CY5	IC	15.99	1.885
2019daancov	366	CY5	IC	15.94	1.920
2019daancov	383	CY5	IC	15.93	1.917
2019daancov	264	VIC	ORF1ab	15.91	2.017
2019daancov	275	VIC	ORF1ab	15.91	2.037
2019daancov	102	CY5	IC	15.89	1.976
2019daancov	414	VIC	ORF1ab	15.89	2.140
2019daancov	204	Fam	N	15.85	1.412
2019daancov	103	CY5	IC	15.83	1.981
2019daancov	290	Fam	N	15.83	1.405
2019daancov	386	CY5	IC	15.82	1.913
2019daancov	158	CY5	IC	15.78	1.926
2019daancov	116	CY5	IC	15.77	1.985
2019daancov	208	CY5	IC	15.73	1.917
2019daancov	286	CY5	IC	15.72	1.962
2019daancov	425	CY5	IC	15.72	1.887
2019daancov	262	CY5	IC	15.71	1.924
2019daancov	481	CY5	IC	15.70	1.967
2019daancov	436	Fam	N	30.08	0.244
2019daancov	436	VIC	ORF1ab	NoCt	0.000
2019daancov	436	CY5	IC	18.07	1.896
2019daancov	437	Fam	N	NoCt	0.000
2019daancov	437	VIC	ORF1ab	NoCt	0.000
2019daancov	437	CY5	IC	17.87	1.984
2019daancov	441	CY5	IC	15.69	1.991
2019daancov	204	VIC	ORF1ab	15.67	2.018
2019daancov	174	CY5	IC	15.66	1.970
2019daancov	318	CY5	IC	15.66	1.864
2019daancov	378	CY5	IC	15.66	1.885
2019daancov	121	CY5	IC	15.65	1.962
2019daancov	440	Fam	N	NoCt	0.000
2019daancov	440	VIC	ORF1ab	NoCt	0.000
2019daancov	440	CY5	IC	23.51	1.680
2019daancov	318	Fam	N	15.65	1.354
2019daancov	337	CY5	IC	15.63	1.843
2019daancov	140	CY5	IC	15.61	1.893
2019daancov	208	Fam	N	15.61	1.438
2019daancov	148	CY5	IC	15.55	1.940
2019daancov	201	VIC	ORF1ab	15.54	2.039
2019daancov	443	Fam	N	30.39	0.198
2019daancov	443	VIC	ORF1ab	NoCt	0.000
2019daancov	443	CY5	IC	20.12	1.890
2019daancov	444	Fam	N	NoCt	0.000
2019daancov	444	VIC	ORF1ab	NoCt	0.000
2019daancov	444	CY5	IC	17.24	1.970
2019daancov	445	Fam	N	NoCt	0.000
2019daancov	445	VIC	ORF1ab	NoCt	0.000
2019daancov	445	CY5	IC	22.70	1.739
2019daancov	274	CY5	IC	15.53	1.930
2019daancov	106	CY5	IC	15.47	1.999
2019daancov	430	CY5	IC	15.44	1.915
2019daancov	447	Fam	N	NoCt	0.000
2019daancov	447	VIC	ORF1ab	NoCt	0.000
2019daancov	447	CY5	IC	16.16	1.958
2019daancov	365	CY5	IC	15.41	1.900
2019daancov	221	CY5	IC	15.39	1.962
2019daancov	473	CY5	IC	15.35	1.940
2019daancov	339	CY5	IC	15.33	1.870
2019daancov	161	CY5	IC	15.31	1.938
2019daancov	377	CY5	IC	15.31	1.878
2019daancov	111	CY5	IC	15.29	1.961
2019daancov	237	Fam	N	15.29	1.385
2019daancov	414	Fam	N	15.29	1.415
2019daancov	451	Fam	N	30.87	0.176
2019daancov	451	VIC	ORF1ab	NoCt	0.000
2019daancov	451	CY5	IC	15.01	1.953
2019daancov	452	Fam	N	NoCt	0.000
2019daancov	452	VIC	ORF1ab	NoCt	0.000
2019daancov	452	CY5	IC	16.58	1.967
2019daancov	469	CY5	IC	15.29	1.962
2019daancov	303	CY5	IC	15.28	1.942
2019daancov	209	Fam	N	15.26	1.415
2019daancov	371	CY5	IC	15.26	1.904
2019daancov	332	CY5	IC	15.25	1.965
2019daancov	264	Fam	N	15.23	1.417
2019daancov	301	CY5	IC	15.23	1.948
2019daancov	217	CY5	IC	15.20	1.964
2019daancov	459	VIC	ORF1ab	15.14	2.090
2019daancov	328	CY5	IC	15.09	1.874
2019daancov	104	CY5	IC	15.06	1.986
2019daancov	195	VIC	ORF1ab	15.04	2.012
2019daancov	457	Fam	N	NoCt	0.000
2019daancov	457	VIC	ORF1ab	NoCt	0.000
2019daancov	457	CY5	IC	16.97	1.941
2019daancov	186	Fam	N	15.03	1.403
2019daancov	288	CY5	IC	15.01	1.952
2019daancov	394	Fam	N	15.00	1.448
2019daancov	118	CY5	IC	14.97	1.958
2019daancov	237	VIC	ORF1ab	14.85	2.021
2019daancov	114	CY5	IC	14.83	1.959
2019daancov	190	CY5	IC	14.82	1.952
2019daancov	480	VIC	ORF1ab	14.79	2.075
2019daancov	200	CY5	IC	14.78	1.961
2019daancov	461	Fam	N	NoCt	0.000
2019daancov	461	VIC	ORF1ab	NoCt	0.000
2019daancov	461	CY5	IC	18.96	1.903
2019daancov	462	Fam	N	NoCt	0.000
2019daancov	462	VIC	ORF1ab	NoCt	0.000
2019daancov	462	CY5	IC	19.54	1.880
2019daancov	204	CY5	IC	14.77	1.943
2019daancov	376	CY5	IC	14.75	1.884
2019daancov	459	Fam	N	14.72	1.397
2019daancov	464	VIC	ORF1ab	30.47	0.208
2019daancov	464	Fam	N	NoCt	0.106
2019daancov	464	CY5	IC	20.53	1.838
2019daancov	389	CY5	IC	14.67	1.898
2019daancov	201	Fam	N	14.66	1.429
2019daancov	156	CY5	IC	14.62	1.887
2019daancov	173	CY5	IC	14.62	1.960
2019daancov	394	VIC	ORF1ab	14.58	2.191
2019daancov	487	VIC	ORF1ab	14.57	2.084
2019daancov	223	VIC	ORF1ab	14.53	1.994
2019daancov	321	CY5	IC	14.43	1.928
2019daancov	333	CY5	IC	14.26	1.963
2019daancov	468	Fam	N	NoCt	0.000
2019daancov	468	VIC	ORF1ab	NoCt	0.000
2019daancov	468	CY5	IC	17.42	1.969
2019daancov	465	CY5	IC	14.26	1.924
2019daancov	480	Fam	N	14.24	1.388
2019daancov	224	VIC	ORF1ab	14.23	2.049
2019daancov	470	Fam	N	NoCt	0.000
2019daancov	470	VIC	ORF1ab	NoCt	0.000
2019daancov	470	CY5	IC	19.01	1.904
2019daancov	471	Fam	N	NoCt	0.000
2019daancov	471	VIC	ORF1ab	NoCt	0.000
2019daancov	471	CY5	IC	19.81	1.884
2019daancov	472	Fam	N	NoCt	0.000
2019daancov	472	VIC	ORF1ab	NoCt	0.000
2019daancov	472	CY5	IC	17.76	1.892
2019daancov	487	Fam	N	14.17	1.392
2019daancov	177	CY5	IC	14.03	1.964
2019daancov	186	CY5	IC	14.02	1.946
2019daancov	474	Fam	N	NoCt	0.000
2019daancov	474	VIC	ORF1ab	NoCt	0.000
2019daancov	474	CY5	IC	18.11	1.952
2019daancov	475	Fam	N	NoCt	0.000
2019daancov	475	VIC	ORF1ab	NoCt	0.000
2019daancov	475	CY5	IC	20.58	1.884
2019daancov	476	Fam	N	NoCt	0.000
2019daancov	476	VIC	ORF1ab	NoCt	0.000
2019daancov	476	CY5	IC	16.13	1.998
2019daancov	477	Fam	N	NoCt	0.000
2019daancov	477	VIC	ORF1ab	NoCt	0.000
2019daancov	477	CY5	IC	18.75	1.950
2019daancov	188	VIC	ORF1ab	13.87	2.060
2019daancov	195	Fam	N	13.74	1.403
2019daancov	223	Fam	N	13.73	1.412
2019daancov	188	Fam	N	13.66	1.428
2019daancov	224	Fam	N	13.58	1.431
2019daancov	213	CY5	IC	13.44	1.927
2019daancov	498	CY5	IC	13.35	2.036
2019daancov	140	VIC	ORF1ab	13.32	2.042
2019daancov	487	CY5	IC	13.27	1.959
2019daancov	307	CY5	IC	13.25	1.990
2019daancov	340	VIC	ORF1ab	13.19	2.032
2019daancov	368	VIC	ORF1ab	13.17	2.151
2019daancov	340	Fam	N	13.04	1.399
2019daancov	425	VIC	ORF1ab	12.96	2.145
2019daancov	140	Fam	N	12.94	1.417
2019daancov	483	Fam	N	NoCt	0.000
2019daancov	483	VIC	ORF1ab	NoCt	0.000
2019daancov	483	CY5	IC	12.36	1.956
2019daancov	484	Fam	N	NoCt	0.000
2019daancov	484	VIC	ORF1ab	NoCt	0.000
2019daancov	484	CY5	IC	18.65	1.883
2019daancov	455	Fam	N	12.81	1.382
2019daancov	455	VIC	ORF1ab	12.80	2.090
2019daancov	213	VIC	ORF1ab	12.70	2.024
2019daancov	368	Fam	N	12.65	1.415
2019daancov	207	VIC	ORF1ab	12.41	2.075
2019daancov	207	Fam	N	12.36	1.428
2019daancov	337	VIC	ORF1ab	12.33	1.999
2019daancov	337	Fam	N	12.15	1.349
2019daancov	279	Fam	N	12.14	1.406
2019daancov	488	Fam	N	NoCt	0.000
2019daancov	488	VIC	ORF1ab	NoCt	0.000
2019daancov	488	CY5	IC	17.02	1.959
2019daancov	481	VIC	ORF1ab	12.11	2.111
2019daancov	279	VIC	ORF1ab	12.10	2.092
2019daancov	213	Fam	N	12.01	1.358
2019daancov	425	Fam	N	11.98	1.384
2019daancov	367	VIC	ORF1ab	11.96	2.157
2019daancov	156	Fam	N	11.85	1.381
2019daancov	156	VIC	ORF1ab	11.83	2.011
2019daancov	367	Fam	N	11.82	1.413
2019daancov	321	VIC	ORF1ab	11.76	2.056
2019daancov	481	Fam	N	11.32	1.280
2019daancov	321	Fam	N	11.23	1.308
2019daancov	243	Fam	N	10.63	1.341
2019daancov	493	Fam	N	NoCt	0.000
2019daancov	493	VIC	ORF1ab	NoCt	0.000
2019daancov	493	CY5	IC	NoCt	0.000
2019daancov	494	Fam	N	NoCt	0.000
2019daancov	494	VIC	ORF1ab	NoCt	0.000
2019daancov	494	CY5	IC	NoCt	0.000
2019daancov	495	Fam	N	NoCt	0.000
2019daancov	495	VIC	ORF1ab	NoCt	0.000
2019daancov	495	CY5	IC	NoCt	0.000
2019daancov	496	Fam	N	NoCt	0.000
2019daancov	496	VIC	ORF1ab	NoCt	0.000
2019daancov	496	CY5	IC	NoCt	0.000
2019daancov	497	Fam	N	NoCt	0.000
2019daancov	497	VIC	ORF1ab	NoCt	0.000
2019daancov	497	CY5	IC	NoCt	0.000
2019daancov	339	VIC	ORF1ab	10.62	1.992
2019daancov	243	VIC	ORF1ab	10.56	1.998
2019daancov	378	VIC	ORF1ab	10.27	2.031

## Sheet: Sheet2
The results of RT-LAMP compared with RT-qPCR test results
Test	Sample	Result of qPCR	Result of RT-LAMP
2019daancov	001	negative	negative
2019daancov	002	negative	negative
2019daancov	003	negative	negative
2019daancov	004	negative	negative
2019daancov	005	negative	negative
2019daancov	006	negative	negative
2019daancov	007	negative	negative
2019daancov	008	negative	negative
2019daancov	009	negative	negative
2019daancov	010	negative	negative
2019daancov	011	negative	negative
2019daancov	012	negative	negative
2019daancov	013	negative	negative
2019daancov	014	negative	negative
2019daancov	015	negative	negative
2019daancov	016	negative	negative
2019daancov	017	negative	negative
2019daancov	018	negative	negative
2019daancov	019	negative	negative
2019daancov	020	negative	negative
2019daancov	021	negative	negative
2019daancov	022	negative	negative
2019daancov	023	negative	negative
2019daancov	024	negative	negative
2019daancov	025	negative	negative
2019daancov	026	invalid	invalid
2019daancov	027	negative	negative
2019daancov	028	negative	negative
2019daancov	029	negative	negative
2019daancov	030	negative	negative
2019daancov	031	negative	negative
2019daancov	032	negative	negative
2019daancov	033	negative	negative
2019daancov	034	negative	negative
2019daancov	035	negative	negative
2019daancov	036	negative	negative
2019daancov	037	invalid	invalid
2019daancov	038	negative	negative
2019daancov	039	negative	negative
2019daancov	040	negative	negative
2019daancov	041	negative	negative
2019daancov	042	negative	negative
2019daancov	043	negative	negative
2019daancov	044	negative	negative
2019daancov	045	negative	negative
2019daancov	046	negative	negative
2019daancov	047	negative	negative
2019daancov	048	negative	negative
2019daancov	049	negative	negative
2019daancov	050	negative	negative
2019daancov	051	negative	negative
2019daancov	052	negative	negative
2019daancov	053	negative	negative
2019daancov	054	negative	negative
2019daancov	055	negative	negative
2019daancov	056	negative	negative
2019daancov	057	negative	negative
2019daancov	058	negative	negative
2019daancov	059	negative	negative
2019daancov	060	negative	negative
2019daancov	061	negative	negative
2019daancov	062	invalid	invalid
2019daancov	063	negative	negative
2019daancov	064	negative	negative
2019daancov	065	negative	negative
2019daancov	066	negative	negative
2019daancov	067	negative	negative
2019daancov	068	negative	negative
2019daancov	069	negative	negative
2019daancov	070	negative	negative
2019daancov	071	negative	negative
2019daancov	072	negative	negative
2019daancov	073	negative	negative
2019daancov	074	negative	negative
2019daancov	075	negative	negative
2019daancov	076	negative	negative
2019daancov	077	negative	negative
2019daancov	078	negative	negative
2019daancov	079	negative	negative
2019daancov	080	negative	negative
2019daancov	081	negative	negative
2019daancov	082	negative	negative
2019daancov	083	negative	negative
2019daancov	084	negative	negative
2019daancov	085	negative	negative
2019daancov	086	negative	negative
2019daancov	087	negative	negative
2019daancov	088	negative	negative
2019daancov	089	negative	negative
2019daancov	090	negative	negative
2019daancov	091	negative	negative
2019daancov	092	negative	negative
2019daancov	093	negative	negative
2019daancov	094	negative	negative
2019daancov	095	negative	negative
2019daancov	096	negative	negative
2019daancov	097	negative	negative
2019daancov	098	negative	negative
2019daancov	099	negative	negative
2019daancov	100	negative	negative
2019daancov	101	positive	positive
2019daancov	102	positive	positive
2019daancov	103	positive	positive
2019daancov	104	positive	positive
2019daancov	105	positive	positive
2019daancov	106	positive	positive
2019daancov	107	positive	positive
2019daancov	108	positive	positive
2019daancov	109	positive	positive
2019daancov	110	positive	positive
2019daancov	111	positive	positive
2019daancov	112	positive	positive
2019daancov	113	positive	positive
2019daancov	114	positive	positive
2019daancov	115	positive	positive
2019daancov	116	positive	positive
2019daancov	117	positive	positive
2019daancov	118	positive	positive
2019daancov	119	positive	positive
2019daancov	120	positive	positive
2019daancov	121	positive	positive
2019daancov	122	positive	positive
2019daancov	123	positive	positive
2019daancov	124	positive	positive
2019daancov	125	positive	positive
2019daancov	126	positive	positive
2019daancov	127	negative	negative
2019daancov	128	positive	positive
2019daancov	129	positive	positive
2019daancov	130	positive	positive
2019daancov	131	positive	positive
2019daancov	132	positive	positive
2019daancov	133	negative	negative
2019daancov	134	negative	negative
2019daancov	135	invalid	invalid
2019daancov	136	negative	negative
2019daancov	137	negative	negative
2019daancov	138	positive	positive
2019daancov	139	positive	positive
2019daancov	140	positive	positive
2019daancov	141	negative	negative
2019daancov	142	positive	positive
2019daancov	143	positive	positive
2019daancov	144	positive	positive
2019daancov	145	negative	negative
2019daancov	146	negative	negative
2019daancov	147	negative	negative
2019daancov	148	positive	positive
2019daancov	149	negative	negative
2019daancov	150	positive	positive
2019daancov	151	positive	negative
2019daancov	152	negative	negative
2019daancov	153	negative	negative
2019daancov	154	positive	positive
2019daancov	155	negative	negative
2019daancov	156	positive	positive
2019daancov	157	negative	negative
2019daancov	158	positive	positive
2019daancov	159	negative	negative
2019daancov	160	positive	positive
2019daancov	161	positive	positive
2019daancov	162	negative	negative
2019daancov	163	negative	negative
2019daancov	164	negative	negative
2019daancov	165	negative	negative
2019daancov	166	negative	negative
2019daancov	167	negative	negative
2019daancov	168	negative	negative
2019daancov	169	negative	negative
2019daancov	170	negative	negative
2019daancov	171	positive	positive
2019daancov	172	negative	negative
2019daancov	173	positive	positive
2019daancov	174	positive	positive
2019daancov	175	negative	negative
2019daancov	176	positive	positive
2019daancov	177	positive	positive
2019daancov	178	negative	negative
2019daancov	179	positive	positive
2019daancov	180	negative	negative
2019daancov	181	positive	positive
2019daancov	182	positive	positive
2019daancov	183	positive	positive
2019daancov	184	negative	negative
2019daancov	185	negative	negative
2019daancov	186	positive	positive
2019daancov	187	positive	positive
2019daancov	188	positive	positive
2019daancov	189	positive	positive
2019daancov	190	positive	positive
2019daancov	191	negative	negative
2019daancov	192	positive	positive
2019daancov	193	negative	negative
2019daancov	194	positive	positive
2019daancov	195	positive	positive
2019daancov	196	negative	negative
2019daancov	197	positive	positive
2019daancov	198	negative	negative
2019daancov	199	negative	negative
2019daancov	200	positive	positive
2019daancov	201	positive	positive
2019daancov	202	positive	positive
2019daancov	203	negative	negative
2019daancov	204	positive	positive
2019daancov	205	positive	positive
2019daancov	206	negative	negative
2019daancov	207	positive	positive
2019daancov	208	positive	positive
2019daancov	209	positive	positive
2019daancov	210	negative	negative
2019daancov	211	positive	positive
2019daancov	212	negative	negative
2019daancov	213	positive	positive
2019daancov	214	positive	positive
2019daancov	215	positive	positive
2019daancov	216	positive	positive
2019daancov	217	positive	positive
2019daancov	218	positive	positive
2019daancov	219	positive	positive
2019daancov	220	positive	positive
2019daancov	221	positive	positive
2019daancov	222	negative	negative
2019daancov	223	positive	positive
2019daancov	224	invalid	invalid
2019daancov	225	positive	positive
2019daancov	226	positive	positive
2019daancov	227	negative	negative
2019daancov	228	negative	negative
2019daancov	229	negative	negative
2019daancov	230	positive	positive
2019daancov	231	negative	negative
2019daancov	232	negative	negative
2019daancov	233	negative	negative
2019daancov	234	negative	negative
2019daancov	235	negative	negative
2019daancov	236	negative	negative
2019daancov	237	positive	positive
2019daancov	238	positive	positive
2019daancov	239	negative	negative
2019daancov	240	positive	positive
2019daancov	241	negative	negative
2019daancov	242	positive	positive
2019daancov	243	invalid	invalid
2019daancov	244	positive	positive
2019daancov	245	positive	positive
2019daancov	246	negative	negative
2019daancov	247	negative	negative
2019daancov	248	negative	negative
2019daancov	249	negative	negative
2019daancov	250	negative	negative
2019daancov	251	negative	negative
2019daancov	252	negative	negative
2019daancov	253	negative	negative
2019daancov	254	negative	negative
2019daancov	255	negative	negative
2019daancov	256	negative	negative
2019daancov	257	negative	negative
2019daancov	258	positive	positive
2019daancov	259	positive	positive
2019daancov	260	positive	positive
2019daancov	261	negative	negative
2019daancov	262	positive	positive
2019daancov	263	positive	positive
2019daancov	264	positive	positive
2019daancov	265	positive	positive
2019daancov	266	negative	negative
2019daancov	267	negative	negative
2019daancov	268	negative	negative
2019daancov	269	negative	negative
2019daancov	270	negative	negative
2019daancov	271	positive	positive
2019daancov	272	positive	positive
2019daancov	273	negative	negative
2019daancov	274	positive	positive
2019daancov	275	positive	positive
2019daancov	276	positive	positive
2019daancov	277	positive	negative
2019daancov	278	positive	positive
2019daancov	279	positive	positive
2019daancov	280	positive	positive
2019daancov	281	positive	positive
2019daancov	282	positive	negative
2019daancov	283	positive	positive
2019daancov	284	negative	negative
2019daancov	285	negative	negative
2019daancov	286	positive	positive
2019daancov	287	positive	positive
2019daancov	288	positive	positive
2019daancov	289	positive	negative
2019daancov	290	invalid	invalid
2019daancov	291	negative	negative
2019daancov	292	negative	negative
2019daancov	293	positive	positive
2019daancov	294	negative	negative
2019daancov	295	positive	positive
2019daancov	296	positive	positive
2019daancov	297	positive	positive
2019daancov	298	negative	negative
2019daancov	299	negative	negative
2019daancov	300	positive	positive
2019daancov	301	positive	negative
2019daancov	302	positive	positive
2019daancov	303	positive	positive
2019daancov	304	positive	positive
2019daancov	305	negative	negative
2019daancov	306	negative	negative
2019daancov	307	positive	positive
2019daancov	308	negative	negative
2019daancov	309	negative	negative
2019daancov	310	negative	negative
2019daancov	311	negative	negative
2019daancov	312	negative	negative
2019daancov	313	negative	negative
2019daancov	314	negative	negative
2019daancov	315	negative	negative
2019daancov	316	negative	negative
2019daancov	317	positive	negative
2019daancov	318	positive	positive
2019daancov	319	negative	negative
2019daancov	320	positive	positive
2019daancov	321	positive	positive
2019daancov	322	positive	positive
2019daancov	323	negative	negative
2019daancov	324	negative	negative
2019daancov	325	negative	negative
2019daancov	326	positive	positive
2019daancov	327	positive	positive
2019daancov	328	positive	positive
2019daancov	329	negative	negative
2019daancov	330	positive	positive
2019daancov	331	positive	positive
2019daancov	332	positive	positive
2019daancov	333	positive	positive
2019daancov	334	positive	positive
2019daancov	335	negative	negative
2019daancov	336	negative	negative
2019daancov	337	positive	positive
2019daancov	338	positive	positive
2019daancov	339	positive	negative
2019daancov	340	positive	positive
2019daancov	341	positive	positive
2019daancov	342	positive	positive
2019daancov	343	positive	negative
2019daancov	344	positive	negative
2019daancov	345	negative	negative
2019daancov	346	positive	negative
2019daancov	347	positive	positive
2019daancov	348	negative	negative
2019daancov	349	negative	negative
2019daancov	350	positive	positive
2019daancov	351	negative	negative
2019daancov	352	positive	negative
2019daancov	353	negative	negative
2019daancov	354	negative	negative
2019daancov	355	negative	negative
2019daancov	356	negative	negative
2019daancov	357	negative	negative
2019daancov	358	positive	negative
2019daancov	359	negative	negative
2019daancov	360	positive	negative
2019daancov	361	negative	negative
2019daancov	362	positive	positive
2019daancov	363	negative	negative
2019daancov	364	negative	negative
2019daancov	365	positive	negative
2019daancov	366	positive	positive
2019daancov	367	positive	positive
2019daancov	368	positive	positive
2019daancov	369	positive	positive
2019daancov	370	negative	negative
2019daancov	371	positive	negative
2019daancov	372	negative	negative
2019daancov	373	positive	negative
2019daancov	374	negative	negative
2019daancov	375	positive	positive
2019daancov	376	positive	positive
2019daancov	377	positive	positive
2019daancov	378	positive	negative
2019daancov	379	positive	positive
2019daancov	380	positive	positive
2019daancov	381	positive	negative
2019daancov	382	positive	positive
2019daancov	383	positive	negative
2019daancov	384	positive	positive
2019daancov	385	positive	positive
2019daancov	386	positive	positive
2019daancov	387	positive	positive
2019daancov	388	positive	positive
2019daancov	389	positive	positive
2019daancov	390	positive	negative
2019daancov	391	positive	negative
2019daancov	392	positive	positive
2019daancov	393	positive	positive
2019daancov	394	positive	positive
2019daancov	395	positive	positive
2019daancov	396	negative	negative
2019daancov	397	positive	positive
2019daancov	398	positive	positive
2019daancov	399	positive	positive
2019daancov	400	positive	positive
2019daancov	401	negative	negative
2019daancov	402	negative	negative
2019daancov	403	positive	positive
2019daancov	404	positive	negative
2019daancov	405	positive	negative
2019daancov	406	positive	positive
2019daancov	407	positive	positive
2019daancov	408	negative	negative
2019daancov	409	negative	negative
2019daancov	410	negative	negative
2019daancov	411	negative	negative
2019daancov	412	positive	positive
2019daancov	413	negative	negative
2019daancov	414	positive	positive
2019daancov	415	positive	positive
2019daancov	416	negative	negative
2019daancov	417	negative	negative
2019daancov	418	positive	positive
2019daancov	419	positive	positive
2019daancov	420	positive	negative
2019daancov	421	negative	negative
2019daancov	422	negative	negative
2019daancov	423	negative	negative
2019daancov	424	positive	negative
2019daancov	425	positive	positive
2019daancov	426	positive	positive
2019daancov	427	negative	negative
2019daancov	428	positive	positive
2019daancov	429	negative	negative
2019daancov	430	positive	positive
2019daancov	431	positive	negative
2019daancov	432	positive	positive
2019daancov	433	positive	positive
2019daancov	434	positive	positive
2019daancov	435	positive	positive
2019daancov	436	negative	negative
2019daancov	437	negative	negative
2019daancov	438	positive	positive
2019daancov	439	positive	negative
2019daancov	440	negative	negative
2019daancov	441	positive	positive
2019daancov	442	positive	positive
2019daancov	443	negative	negative
2019daancov	444	negative	negative
2019daancov	445	negative	negative
2019daancov	446	positive	positive
2019daancov	447	negative	negative
2019daancov	448	positive	positive
2019daancov	449	positive	negative
2019daancov	450	positive	positive
2019daancov	451	negative	negative
2019daancov	452	negative	negative
2019daancov	453	positive	positive
2019daancov	454	positive	positive
2019daancov	455	positive	positive
2019daancov	456	positive	positive
2019daancov	457	negative	negative
2019daancov	458	positive	positive
2019daancov	459	positive	positive
2019daancov	460	positive	positive
2019daancov	461	negative	negative
2019daancov	462	negative	negative
2019daancov	463	positive	positive
2019daancov	464	negative	negative
2019daancov	465	positive	positive
2019daancov	466	positive	positive
2019daancov	467	positive	positive
2019daancov	468	negative	negative
2019daancov	469	positive	positive
2019daancov	470	negative	negative
2019daancov	471	negative	negative
2019daancov	472	negative	negative
2019daancov	473	positive	positive
2019daancov	474	negative	negative
2019daancov	475	negative	negative
2019daancov	476	negative	negative
2019daancov	477	negative	negative
2019daancov	478	positive	positive
2019daancov	479	positive	positive
2019daancov	480	positive	positive
2019daancov	481	positive	positive
2019daancov	482	positive	negative
2019daancov	483	negative	negative
2019daancov	484	negative	negative
2019daancov	485	positive	positive
2019daancov	486	positive	positive
2019daancov	487	positive	positive
2019daancov	488	negative	negative
2019daancov	489	positive	positive
2019daancov	490	positive	positive
2019daancov	491	positive	negative
2019daancov	492	positive	positive
2019daancov	493	invalid	invalid
2019daancov	494	invalid	invalid
2019daancov	495	invalid	invalid
2019daancov	496	invalid	invalid
2019daancov	497	invalid	invalid
2019daancov	498	positive	positive
